# Supplementary material for: Hyperspectral and genome-wide association analyses of leaf phosphorus status in local Thai indica rice
Source: PLoS One. 2022 Apr 20;17(4):e0267304. doi: 10.1371/journal.pone.0267304 (PMC9020724; doi:10.1371/journal.pone.0267304)
Supplement: S1 File — (XLSX) [file pone.0267304.s012.xlsx]

## Sheet: File S1
S1 File. List of all rice accessions used in this study.
No.	Name	GS No.	Location	Parental Lines / parental relations
1	KHIAW HAHNG MAH	2063	Thailand	Thai local
2	KHAO SUPAN	2296	Thailand	Thai local
3	LUANG PRATAHN	2975	Thailand	Thai local
4	HAHNG NAHK	5583	Thailand	Thai local
5	KHAO SAMER	7200	Thailand	Thai local
6	LEUANG PUANG TAWNG	7214	Thailand	Thai local
7	LEUANG TAH YANG	14685	Thailand	Thai local
8	PUANG TAWNG	18442	Thailand	Thai local
9	PRATAHN BAN BUNG	20375	Thailand	Thai local
10	DAW SAHM DEUAN	21792	Thailand	Thai local
11	KHAO GAEW	6152	Thailand	Thai local
12	LEUANG NGAHM	12616	Thailand	Thai local
13	PUANG TAWNG	574	Thailand	Thai local
14	NIAW KHAO	607	Thailand	Thai local
15	E-MUM	5639	Thailand	Thai local
16	DAWK KHAH	12160	Thailand	Thai local
17	RAHK HAENG	12177	Thailand	Thai local
18	LEUANG GLAHNG	12498	Thailand	Thai local
19	KHAO KOD	12503	Thailand	Thai local
20	JAE GAN	12507	Thailand	Thai local
21	PRA IN	13967	Thailand	Thai local
22	MA GAWK	13972	Thailand	Thai local
23	IN PAENG	13981	Thailand	Thai local
24	SAM AHANG	13987	Thailand	Thai local
25	MA YOM	13988	Thailand	Thai local
26	E-LAI	14082	Thailand	Thai local
27	GRA DAHD	15905	Thailand	Thai local
28	KHAO BAHN POD	19877	Thailand	Thai local
29	TAH BAHN	21695	Thailand	Thai local
30	MAHK YOM	21706	Thailand	Thai local
31	HAHNG MAH NAI	21707	Thailand	Thai local
32	KHITOM KHAO	21708	Thailand	Thai local
33	LEUANG DONG	22046	Thailand	Thai local
34	PLAH SEW	22206	Thailand	Thai local
35	RUANG DIAW	22834	Thailand	Thai local
36	LAO TAEK	22836	Thailand	Thai local
37	DAENG NAH	22850	Thailand	Thai local
38	PUANG HAHNG NAHK	23233	Thailand	Thai local
39	LEUANG NOI 31-1-39	588	Thailand	Thai local
40	JUD MAWN	1693	Thailand	Thai local
41	KHAO SA NGUAN	1697	Thailand	Thai local
42	CHAW MA GAWK	2042	Thailand	Thai local
43	MA FAI	5650	Thailand	Thai local
44	JAO RAHK HAENG	12492	Thailand	Thai local
45	TA POW GAEW 161	1578	Thailand	Thai local
46	KHAO GON JUD	3226	Thailand	Thai local
47	PLAH KHAENG	3241	Thailand	Thai local
48	JAO KHAO	3330	Thailand	Thai local
49	MUAY HIN	5580	Thailand	Thai local
50	LEUANG PRATEW	5681	Thailand	Thai local
51	SAO NUENG	5699	Thailand	Thai local
52	GON GAEW	6158	Thailand	Thai local
53	KHAO NUAN	6425	Thailand	Thai local
54	TAWNG RAHK SAI	10917	Thailand	Thai local
55	MAHK NAM	14085	Thailand	Thai local
56	DAWK MAI	15127	Thailand	Thai local
57	LEUANG PAHK CHONG	21775	Thailand	Thai local
58	LEUANG CHUMPAE	21782	Thailand	Thai local
59	LEUANG KAMIN	21790	Thailand	Thai local
60	KOO MEUANG	21795	Thailand	Thai local
61	TA POW LOM	22357	Thailand	Thai local
62	KHAO AH-GAHD	22358	Thailand	Thai local
63	SAI YUD	22366	Thailand	Thai local
64	DI SI	22367	Thailand	Thai local
65	NAH KHAWAN	22379	Thailand	Thai local
66	MED MAKHAM	22391	Thailand	Thai local
67	HAH RUANG	22395	Thailand	Thai local
68	TOM MEUANG LUANG	22784	Thailand	Thai local
69	NIAW MALI	22875	Thailand	Thai local
70	MA YOM	22802	Thailand	Thai local
71	DAW DAWK MAI	22817	Thailand	Thai local
72	MAHK NAM	22835	Thailand	Thai local
73	KHAO' GAM	23113	Thailand	Thai local
74	E-KHAO YAI	23114	Thailand	Thai local
75	KASET DAW	23189	Thailand	Thai local
76	GAM PAI	23191	Thailand	Thai local
77	KHAO LUANG	7282	Thailand	Thai local
78	NAHNG NUAN	3151	Thailand	Thai local
79	SEW MAE JAN	3116	Thailand	Improved
80	SEW MAE JAN	4001	Thailand	Improved
81	PATHUM THANI 1	23898	Thailand	BKNA6-18-3-2 / PTT85061-86-3-2-1
82	SANG YOD	15101	Thailand	Thai local
83	GWIAN HAK	9064	Thailand	Thai local
84	KHAO TAH HAENG 17	828	Thailand	Thai local
85	GOW RUANG 88	1193	Thailand	Thai local
86	NAHNG MON S-4	1204	Thailand	Thai local
87	PIN GAEW 56	1581	Thailand	Thai local
88	HAHNG YI 71	1707	Thailand	Thai local
89	KHAI MOD RIN	1961	Thailand	Thai local
90	BUA NOI	1990	Thailand	Thai local
91	AEW MOD DAENG	10049	Thailand	Thai local
92	NAHNG NGAHM	2006	Thailand	Thai local
93	U-TA POW	2067	Thailand	Thai local
94	PUANG WAHN	2069	Thailand	Thai local
95	PUANG HAHNG MOO	2089	Thailand	Thai local
96	JEK CHUEY	2387	Thailand	Thai local
97	KHAO GAW DIAW	2534	Thailand	Thai local
98	RD9	2601	Thailand	LUANG YAI 34 / TN1 // W1256 /// RD2
99	PUANG NGERN	2963	Thailand	Thai local
100	NAM SAGUI 19	3023	Thailand	Thai local
101	LAM YAI	3028	Thailand	Thai local
102	BUN MAH	3031	Thailand	Thai local
103	RD8	3091	Thailand	IR262/2* NIAW SAN PATONG
104	RD13	3093	Thailand	NAHG PA-YAH 132 / PAK-SIAN (BKN6402-352)
105	JAO DAM	3230	Thailand	Thai local
106	JAO DAENG	3256	Thailand	Thai local
107	DAM DAHNG	3271	Thailand	Thai local
108	JAO DAWK KHAO	3285	Thailand	Thai local
109	LEUANG TAWNG	3318	Thailand	Thai local
110	GAM LIAW	3321	Thailand	Thai local
111	TOON CHALAWNG	3637	Thailand	Thai local
112	NAHNG MON	3638	Thailand	Thai local
113	KHAO PRAGUAD	3677	Thailand	Thai local
114	KHAO SAMER	3770	Thailand	Thai local
115	KHAO TAH JEUA	3808	Thailand	Thai local
116	KHAO TAENG MO	3810	Thailand	Thai local
117	LEB NOK	3979	Thailand	Thai local
118	RD19	4000	Thailand	IR262 / PIN GAEW 56 (BKN6986-147-2)
119	RD17	3999	Thailand	IR262 / PIN GAEW 56 (BKN6986-66-2)
120	GAM FEUANG	4490	Thailand	Thai local
121	RD10	4790	Thailand	Fast neutron mutation (RD1'69-NF1U-G6-6)
122	RD21	4791	Thailand	KDML105 / NAHNG MON S4 // IR 26 (SPR7419-86-2-5)
123	RD25	4793	Thailand	KDML105 / IR2061-213-2-3-3 // KDML105 / IR26 (BKNLR75091-CNT-B- RST-40-2-2)
124	JAMPAH TAWNG	5211	Thailand	Thai local
125	KHAO LUANG	5533	Thailand	Thai local
126	TAH JEUA	5545	Thailand	Thai local
127	LEUANG KWAI LAH	5551	Thailand	Thai local
128	SETTI	5678	Thailand	Thai local
129	KAN NAH	6442	Thailand	Thai local
130	LEUANG TIA	6448	Thailand	Thai local
131	LEUANG GAEW	6812	Thailand	Thai local
132	LAI MAHK	7025	Thailand	Thai local
133	RD27	7125	Thailand	KHAO TAH-OO / KHAO TAH HAENG 17
134	LEUANG KWAI LAH	7285	Thailand	Thai local
135	SAHM RUANG	7288	Thailand	Thai local
136	LEUANG PLAH GIM	7293	Thailand	Thai local
137	LEUANG HUAN	7303	Thailand	Thai local
138	GWIAN HAK	13201	Thailand	Thai local
139	GWIAN HAK	9064	Thailand	Thai local
140	KHAO PUANG	9362	Thailand	Thai local
141	CHAW PLI KHAO	9742	Thailand	Thai local
142	PUANG NAHK	12266	Thailand	Thai local
143	KHAO TAH CHEUA	12270	Thailand	Thai local
144	LEUANG BAI LOD	14154	Thailand	Thai local
145	LEUANG BAI JAEK	14155	Thailand	Thai local
146	NAM SAGUI 19	15833	Thailand	Thai local
147	HANTRA 60	16232	Thailand	Thai local
148	CHUMPAE 60	16235	Thailand	Thai local
149	PATHUM THANI 60	17770	Thailand	Thai local
150	CHAI NAT 1	20712	Thailand	Thai local
151	NIAW DAM LAI	21240	Thailand	Thai local
152	PAWNG AEW	21577	Thailand	Thai local
153	LAO TAEK	21593	Thailand	Thai local
154	LOOK DAENG PATTANI	21963	Thailand	Thai local
155	CHIANG PHATTHALUNG	21964	Thailand	Thai local
156	SOON	22492	Thailand	Thai local
157	GAEN JAN	22653	Thailand	Thai local
158	LOOK DAENG PATTANI	23303	Thailand	Thai local
159	NIAW PRAE 1	23405	Thailand	Thai local
160	PRACHIN BURI 1	23406	Thailand	Thai local
161	RD31	24533	Thailand	SPR85163-5-1-1-2 / IR54017-131-1-3-2 (SPR93049-PTT-30-4-1-2)
162	KHAO DAWK MALI 105	-	Thailand	Improved
163	CSSL11	-	Thailand	Derived from KDML105
164	UBN	-	Thailand
165	POKKALI	-	India	Indian local
166	DAW KHAO	12155	Thailand	Thai local
167	KHAO READ	21772	Thailand	Thai local
168	PAWNG AEW	21776	Thailand	Thai local
169	LEUANG PRATEW123	868	Thailand	Thai local
170	LEUANG PRATEW 123-TC171	-	Thailand	Somaclonal variegation of LEUANG PRATEW123 callus
171	IR29	-	IRRI	R833-6-2-1-1 / IR1561-149-1 // IR24*4 / O.Nivara
172	LUANG PRATAHN	6440	Thailand	Thai local
