# Supplementary material for: Hyperspectral and genome-wide association analyses of leaf phosphorus status in local Thai indica rice
Source: PLoS One. 2022 Apr 20;17(4):e0267304. doi: 10.1371/journal.pone.0267304 (PMC9020724; doi:10.1371/journal.pone.0267304)
Supplement: S2 File — The values are means of at least 9 plants per accession per treatment. (XLSX) [file pone.0267304.s013.xlsx]

## Sheet: Sheet1
Rice accession	Treatment	Pi content (nMol/mm2)	Shoot biomass (g)	PUtE (g Biomass/ mg/g Pi content)	R380	R383	R385	R386	R388	R390	R392	R394	R396	R398	R400	R401	R403	R405	R407	R409	R410	R413	R415	R417	R418	R420	R422	R424	R426	R428	R430	R432	R434	R435	R437	R439	R440	R443	R445	R447	R449	R450	R452	R454	R456	R458	R460	R462	R464
KHIAW HAHNG MAH	P100	3.75384	0.302289	0.0321985	0.0545606	0.0581637	0.0534566	0.0542819	0.0580126	0.0571516	0.0538816	0.0537742	0.053427	0.0555154	0.0553119	0.0541844	0.0560741	0.0558637	0.0554998	0.0553181	0.0551592	0.0582523	0.0573183	0.0563895	0.0580395	0.0561854	0.0568717	0.0573623	0.0554589	0.0560438	0.0557249	0.0555516	0.0553291	0.0560392	0.0556206	0.0550259	0.0562014	0.0562566	0.0561965	0.0568992	0.0578151	0.0575128	0.0572869	0.0571039	0.0573061	0.0578402	0.0573475	0.0566101	0.0565869
KHAO SUPAN	P100	3.86209	0.327211	0.0358618	0.0546276	0.0541199	0.0576859	0.0535012	0.0524992	0.057247	0.0500812	0.055447	0.0531768	0.0551586	0.0521949	0.053229	0.0542519	0.0528578	0.0521459	0.0540623	0.0556338	0.0537695	0.0541774	0.0564835	0.0538743	0.0551434	0.0541432	0.0539432	0.0538026	0.0535656	0.0534281	0.0535937	0.0543011	0.0536395	0.0543454	0.0535086	0.0518103	0.0533062	0.0539149	0.0537339	0.0539813	0.0542389	0.0539418	0.0558294	0.0542809	0.0537845	0.0541224	0.0538317	0.0548867
LUANG PRATAHN	P100	3.48435	0.3764	0.0438908	0.0566892	0.0563656	0.0561779	0.0562893	0.0529866	0.0570534	0.0534727	0.0539165	0.0524916	0.0545582	0.0563574	0.0541891	0.0545397	0.0539396	0.0541755	0.0557334	0.0571128	0.0551436	0.0547674	0.0557682	0.0547928	0.0550985	0.0540205	0.0544219	0.0548944	0.0544578	0.0544196	0.0542868	0.053766	0.0528461	0.0548589	0.0532366	0.0532483	0.0536199	0.053565	0.0541826	0.054397	0.055136	0.0551217	0.0556321	0.0546413	0.0543939	0.0554383	0.0551228	0.0540504
HAHNG NAHK	P100	3.97888	0.248678	0.0232362	0.0545337	0.0520418	0.0549688	0.0542224	0.0537839	0.0549708	0.0551911	0.0516805	0.0508103	0.0536318	0.0543053	0.0543407	0.0545687	0.0536409	0.0543194	0.0536241	0.0550613	0.0554577	0.0540973	0.0558919	0.0558907	0.0534869	0.0557224	0.0560564	0.0534161	0.0536134	0.0551051	0.0546858	0.0528868	0.0550098	0.0538759	0.054173	0.0543388	0.0537307	0.0551864	0.0556305	0.0549936	0.0554568	0.0553005	0.0547348	0.0565046	0.0544689	0.0552962	0.0550863	0.0551651
KHAO SAMER	P100	3.10416	0.298096	0.0403003	0.056547	0.0528306	0.0522433	0.050712	0.0521187	0.0527926	0.0521325	0.0522785	0.0525111	0.0527689	0.0535356	0.0530641	0.0535212	0.0539598	0.0523932	0.0551218	0.0552858	0.0528109	0.0536527	0.0529969	0.0557396	0.0535153	0.0531188	0.0528318	0.0531125	0.0540748	0.0526061	0.0529975	0.0519127	0.0525824	0.05193	0.0516892	0.0529151	0.0528424	0.0531858	0.0526904	0.0539344	0.0526207	0.0536577	0.0544047	0.0540897	0.0545313	0.0542953	0.0541437	0.0542387
LEUANG PUANG TAWNG	P100	3.27231	0.353444	0.0371105	0.0569852	0.0570465	0.0534925	0.0515523	0.0566335	0.0542912	0.052251	0.0517163	0.0504737	0.0516771	0.0528841	0.0522061	0.0529071	0.053318	0.0536877	0.0525697	0.0535245	0.0540934	0.0555854	0.0548229	0.0548296	0.0536671	0.0558329	0.0552037	0.0555307	0.0549794	0.053711	0.0540775	0.0533924	0.0537723	0.0535361	0.0528544	0.0549197	0.0536801	0.0531812	0.0537958	0.0547349	0.05534	0.0547899	0.0552811	0.0551551	0.0560181	0.0558259	0.0555953	0.0550854
LEUANG TAH YANG	P100	3.97068	0.2695	0.0264428	0.0510677	0.0537769	0.0555051	0.0534138	0.0523581	0.052223	0.0502632	0.0500963	0.0505807	0.0532413	0.0520217	0.0522538	0.0506913	0.0530798	0.0521205	0.0528189	0.05459	0.0540395	0.0549619	0.0530138	0.0547846	0.053782	0.0541208	0.0538467	0.0534951	0.0542172	0.0540542	0.0536446	0.0532852	0.0532165	0.0540123	0.0535538	0.0529677	0.0548481	0.0534529	0.0538275	0.0549026	0.0545898	0.0542038	0.0541048	0.0549501	0.0545582	0.0547336	0.0544553	0.0540271
PUANG TAWNG	P100	5.05519	0.284156	0.0215925	0.0580518	0.0545339	0.0532293	0.0533525	0.0514657	0.0518068	0.0538279	0.0498361	0.0533393	0.0525666	0.0505421	0.0536966	0.0514026	0.0552104	0.0528221	0.0532572	0.0544363	0.0534041	0.0540096	0.0530911	0.0538042	0.055407	0.0545775	0.0535249	0.0539882	0.0534621	0.0534091	0.0526382	0.0531932	0.0524777	0.0518994	0.0522649	0.0530428	0.0537332	0.0532567	0.0547567	0.0533375	0.0536313	0.0538942	0.0546864	0.0557702	0.0540583	0.0545835	0.0543497	0.0540267
PRATAHN BAN BUNG	P100	2.90692	0.264144	0.0444275	0.055864	0.0577152	0.0523446	0.057472	0.050444	0.0545189	0.0515555	0.0537856	0.0532774	0.0543871	0.0558788	0.0528499	0.0562393	0.0560274	0.0552839	0.0559221	0.0575778	0.0561026	0.057763	0.057528	0.0557416	0.0574645	0.0576125	0.0571641	0.0581647	0.0564136	0.0560569	0.0570598	0.0574262	0.0560866	0.0561749	0.0570723	0.0572226	0.0562694	0.0564812	0.0575455	0.0576953	0.0572915	0.0584292	0.0572757	0.0590751	0.0582266	0.0577804	0.0581143	0.058055
DAW SAHM DEUAN	P100	2.81161	0.3567	0.0517981	0.0561736	0.0537959	0.0515254	0.0545293	0.0530007	0.054948	0.0521651	0.0519535	0.0529579	0.0537112	0.0550273	0.0545568	0.0540057	0.0531791	0.0546096	0.0544685	0.054139	0.0542578	0.0555445	0.0558966	0.054908	0.0535687	0.0535855	0.0543733	0.0521422	0.0562288	0.0534833	0.0535877	0.0541608	0.0537408	0.0531791	0.0530431	0.0532786	0.0531991	0.0531917	0.0531148	0.0546157	0.0545781	0.0541219	0.0545082	0.0541855	0.0543297	0.0543207	0.0536174	0.0543643
KHAO GAEW	P100	3.999	0.378456	0.0336573	0.0594812	0.0545486	0.0548585	0.0578085	0.0550233	0.0586744	0.0566266	0.0532465	0.0581158	0.0546185	0.0566283	0.0557367	0.0565434	0.0581743	0.0568474	0.0590299	0.0566648	0.0588355	0.0574215	0.0584005	0.0586787	0.0592286	0.0596483	0.0569121	0.0575114	0.0583131	0.0584234	0.0573774	0.0582128	0.0576473	0.057587	0.0575012	0.058033	0.0583977	0.0586432	0.0579098	0.0577692	0.0584569	0.0591545	0.0586277	0.0588483	0.0587727	0.0592947	0.0579593	0.0591794
LEUANG NGAHM	P100	3.44257	0.297744	0.0340283	0.0604247	0.0537835	0.0508186	0.0537375	0.0528449	0.0499454	0.0508452	0.0499653	0.050825	0.0520568	0.055023	0.0522348	0.0512989	0.0528001	0.0542734	0.0530215	0.055256	0.0527428	0.0528218	0.0532453	0.0534291	0.053135	0.0532207	0.0520008	0.0532019	0.0529424	0.0530493	0.0514073	0.0522983	0.0529431	0.0515649	0.0522367	0.0518203	0.0512893	0.0526148	0.0522898	0.0518991	0.052849	0.0526079	0.0548319	0.0530519	0.0530875	0.0525674	0.0537096	0.0532991
PUANG TAWNG	P100	3.54639	0.402122	0.0405395	0.0550058	0.0565543	0.055671	0.0509905	0.0553054	0.0542189	0.0509525	0.0507146	0.0525127	0.0517617	0.05028	0.052594	0.0531551	0.0543994	0.0534692	0.0559567	0.0536506	0.0528382	0.0538883	0.0535595	0.0542226	0.0544453	0.0549691	0.0565086	0.0533994	0.0552373	0.0534969	0.0540485	0.054639	0.0528444	0.0536203	0.0544457	0.0532898	0.0538537	0.0541161	0.0556049	0.0553532	0.0545188	0.0558024	0.0548264	0.0546813	0.0547525	0.0555044	0.0544076	0.0546454
NIAW KHAO	P100	4.26035	0.340122	0.0282139	0.0581502	0.0561543	0.0527093	0.0571613	0.0533855	0.0527159	0.052407	0.0515748	0.0535728	0.0550155	0.0535572	0.054072	0.0546471	0.0535517	0.0535218	0.0559389	0.0545235	0.0546305	0.0551612	0.0537108	0.0545117	0.0562007	0.0529691	0.0563644	0.055329	0.0548853	0.0543684	0.0531416	0.0540594	0.0545325	0.0537575	0.0528931	0.0536985	0.0527709	0.0528297	0.053684	0.0539723	0.0548805	0.0543762	0.0545733	0.0542391	0.0533662	0.0542131	0.0540944	0.0541317
E-MUM	P100	4.12645	0.385444	0.0355509	0.057052	0.0515362	0.0538098	0.0587679	0.0539016	0.0551503	0.0548109	0.0537016	0.0549077	0.0541207	0.0554088	0.0556225	0.0542972	0.0544652	0.0563158	0.0558506	0.0564881	0.0535734	0.0575095	0.056219	0.0552957	0.055159	0.0556479	0.057244	0.0542304	0.054689	0.0542281	0.0550598	0.0546714	0.0545941	0.0556222	0.0539282	0.0560021	0.0535263	0.0542373	0.055155	0.0554721	0.0551119	0.0561351	0.055096	0.057089	0.0542792	0.055041	0.0551611	0.0551328
DAWK KHAH	P100	4.22851	0.241067	0.0260856	0.0545787	0.0564366	0.0555111	0.0525846	0.0518892	0.0533017	0.0511931	0.0522815	0.0521377	0.0519954	0.0512209	0.0512847	0.0540629	0.0533962	0.0552565	0.0524987	0.0540812	0.054801	0.0536024	0.0539015	0.0543343	0.0542492	0.0535862	0.0535041	0.0546697	0.0542837	0.054006	0.0536718	0.053666	0.0532037	0.0552744	0.053516	0.0535953	0.0541172	0.0532475	0.054297	0.0554397	0.0552687	0.054843	0.0551796	0.0545755	0.0553841	0.0548483	0.0547663	0.0551621
RAHK HAENG	P100	3.87806	0.321186	0.0294236	0.0534681	0.0559334	0.0535892	0.0547316	0.0535564	0.0559199	0.0540968	0.0564835	0.0571668	0.0571999	0.0545238	0.0548589	0.0571072	0.0545486	0.0553622	0.0572642	0.0557005	0.0575059	0.0589229	0.0566715	0.0577877	0.0572495	0.0577251	0.0576217	0.0578056	0.0564304	0.0581802	0.0561359	0.0575966	0.0575995	0.0566624	0.0567623	0.0561855	0.0578578	0.0565245	0.0573251	0.0576516	0.0571224	0.0567346	0.0576434	0.0571568	0.0578685	0.0566501	0.0573283	0.056697
LEUANG GLAHNG	P100	4.12873	0.367789	0.0336526	0.0514361	0.0560997	0.0532681	0.0542274	0.050266	0.0515934	0.0532021	0.0544016	0.0529439	0.0537132	0.052288	0.0527624	0.0546411	0.0543659	0.0530949	0.051146	0.0543145	0.0518405	0.0529217	0.0531538	0.0541964	0.0541395	0.0541201	0.0534185	0.0541951	0.0527925	0.0533394	0.0545753	0.0528993	0.0538424	0.0524707	0.0537679	0.0537229	0.0542828	0.0539483	0.0543637	0.0546898	0.0545392	0.0548429	0.0545139	0.0554466	0.0557194	0.0556051	0.0552241	0.0544639
KHAO KOD	P100	3.3677	0.336844	0.0440503	0.0527839	0.0550361	0.0520523	0.0500743	0.0494398	0.0518926	0.0510561	0.0517668	0.0528937	0.0530588	0.052633	0.0518605	0.0527811	0.0505304	0.0514445	0.0517809	0.0524367	0.0524831	0.0515696	0.0527493	0.0516994	0.0515421	0.0520471	0.0532968	0.0502601	0.0513675	0.0525691	0.0523023	0.0504972	0.0519075	0.0516657	0.0508224	0.0506983	0.0513171	0.0516793	0.0516862	0.0521126	0.0519039	0.0516231	0.0527265	0.0521953	0.0528162	0.0520766	0.0518054	0.0521336
JAE GAN	P100	3.67595	0.350744	0.033884	0.0529724	0.0527492	0.0553427	0.0503219	0.0495607	0.0478069	0.0517517	0.051239	0.051132	0.0499891	0.0502199	0.0493595	0.0517072	0.051008	0.0508181	0.0502519	0.0512954	0.0528472	0.05024	0.05198	0.0520347	0.0495439	0.0507609	0.0517498	0.0512664	0.050762	0.0508623	0.0501136	0.0494824	0.0503187	0.0500206	0.0512109	0.0502566	0.0513221	0.051002	0.0509157	0.0505181	0.0517953	0.051189	0.0512621	0.0518934	0.0504973	0.0513259	0.0512214	0.0504176
PRA IN	P100	3.96642	0.334333	0.03385	0.0501721	0.0566319	0.0534937	0.0563876	0.0505862	0.0520211	0.0533522	0.0521064	0.0532118	0.0526016	0.0499032	0.0555869	0.0548398	0.0528553	0.0544431	0.0541634	0.0553211	0.0537432	0.0553823	0.0536109	0.0549059	0.0549147	0.0554931	0.0550361	0.055041	0.0549357	0.0557185	0.0546537	0.0543379	0.054401	0.0545376	0.0553287	0.0544326	0.0545275	0.0537103	0.0556247	0.0549111	0.0558144	0.0561306	0.05529	0.0547993	0.0545748	0.0560251	0.0546139	0.0543857
MA GAWK	P100	4.7504	0.364978	0.033661	0.0551991	0.057416	0.0557766	0.0579359	0.0545452	0.0537979	0.0561712	0.0549354	0.0575316	0.0574359	0.056423	0.057679	0.0556449	0.0559784	0.0571335	0.0561255	0.0572355	0.0578918	0.059069	0.0588587	0.0576691	0.0574914	0.0566734	0.0570121	0.0569456	0.0564956	0.0574984	0.056761	0.0562598	0.0559662	0.056217	0.0558201	0.0565287	0.0569755	0.0568323	0.0571871	0.0573408	0.0566753	0.0577805	0.0577598	0.0577574	0.0579923	0.0571867	0.0577599	0.0568365
IN PAENG	P100	3.64702	0.3672	0.0357352	0.0550783	0.0513525	0.0558232	0.0510332	0.0564027	0.0537728	0.0509682	0.0540742	0.0505241	0.0520785	0.0546435	0.0530529	0.0546861	0.0542731	0.0548212	0.0544866	0.0563617	0.0570826	0.0551733	0.0565579	0.0560945	0.056821	0.0574299	0.0557692	0.0563915	0.0562245	0.0556872	0.0565578	0.0571904	0.0563193	0.0559596	0.0578515	0.0562386	0.0560813	0.0579481	0.0564664	0.056646	0.0573917	0.0563647	0.0565615	0.0566184	0.056766	0.0569479	0.0570972	0.056029
SAM AHANG	P100	3.60364	0.393156	0.0427413	0.0550025	0.0509453	0.0539857	0.0514276	0.0530929	0.0548467	0.0518037	0.0512223	0.0521805	0.0529333	0.0504337	0.0541417	0.0520331	0.0540386	0.0537461	0.0522645	0.0525581	0.0537417	0.0543784	0.0562446	0.0545662	0.0562922	0.0551282	0.0551794	0.0543191	0.0546653	0.0550101	0.0557483	0.0544283	0.0548218	0.0546192	0.054922	0.0549004	0.0545969	0.0546928	0.0548517	0.055463	0.0553309	0.0556225	0.0563652	0.0564336	0.0556771	0.0557541	0.0550903	0.0553169
MA YOM	P100	3.99131	0.3407	0.0367271	0.0554645	0.0508504	0.0526336	0.0530442	0.0540926	0.0523092	0.0547995	0.0535306	0.0546101	0.0534335	0.0538356	0.0528233	0.0560378	0.0564015	0.0554869	0.0559764	0.0568162	0.0556415	0.0568003	0.0572219	0.0550239	0.0549378	0.0572531	0.0551449	0.056733	0.0559801	0.0544895	0.0560378	0.0554381	0.0562276	0.0551258	0.0545958	0.0544346	0.0547392	0.0555158	0.055827	0.0567946	0.0557917	0.0553087	0.0562567	0.0552714	0.0566991	0.0563455	0.056462	0.0559793
E-LAI	P100	4.82674	0.401489	0.0377825	0.0569475	0.0554287	0.0566509	0.0532731	0.0540054	0.0539358	0.0549235	0.0542984	0.058231	0.0536923	0.0549521	0.0543361	0.0572334	0.0547803	0.0556972	0.0543331	0.0556854	0.0552263	0.0530185	0.0548675	0.0534561	0.0540079	0.0550154	0.052966	0.0532942	0.0538048	0.0527716	0.0521806	0.0517114	0.0513076	0.0530918	0.052874	0.0528479	0.0516875	0.053214	0.0527988	0.0532834	0.0538739	0.053702	0.0539894	0.0534785	0.0535641	0.0540268	0.0534311	0.0531691
GRA DAHD	P100	4.81728	0.441744	0.0382235	0.061877	0.0574675	0.0561736	0.0539726	0.0570557	0.0539241	0.0577693	0.0560859	0.0557196	0.0547019	0.056462	0.0560308	0.0557773	0.0554088	0.0562782	0.0560626	0.057774	0.0577927	0.0582416	0.0590656	0.0570874	0.0587854	0.0566269	0.0571542	0.057477	0.0589618	0.0582037	0.0568704	0.0581919	0.0571844	0.0561054	0.0573193	0.0567418	0.0567165	0.0569151	0.0569007	0.0568153	0.0574286	0.0567921	0.0566713	0.0569524	0.0576121	0.0568597	0.0567728	0.0572067
KHAO BAHN POD	P100	3.2277	0.335111	0.0372276	0.0522395	0.0488016	0.0542553	0.0496819	0.0553721	0.0504598	0.0493541	0.0532487	0.0500648	0.0507694	0.0512991	0.0531983	0.0522565	0.0527158	0.0519905	0.0528708	0.0554628	0.0536109	0.0529435	0.0535999	0.0544168	0.0526267	0.0534797	0.0538976	0.0534779	0.0543487	0.0539667	0.0531328	0.0527702	0.0528694	0.0530112	0.052909	0.0533302	0.0533227	0.0549817	0.0533303	0.0545929	0.0536741	0.054386	0.0539111	0.0540993	0.0542334	0.0540846	0.053799	0.0539304
TAH BAHN	P100	4.08721	0.297556	0.0249242	0.055172	0.0522921	0.0512035	0.0506276	0.0498676	0.047849	0.048908	0.0507396	0.0511992	0.0504701	0.0504442	0.0510308	0.05098	0.0513525	0.0532374	0.0519751	0.0526044	0.0519047	0.0517559	0.0507725	0.0529928	0.0517939	0.0514953	0.0521514	0.0523662	0.0520293	0.0517712	0.0506249	0.0516507	0.0503729	0.0519446	0.0514779	0.0505632	0.0504331	0.0508441	0.0514204	0.0506852	0.0520945	0.0514975	0.0512651	0.0525655	0.0515949	0.0521361	0.0511801	0.0512691
MAHK YOM	P100	1.96432	0.240257	0.0611937	0.0549363	0.0566113	0.0530602	0.0502031	0.0515355	0.0544914	0.0524085	0.0542705	0.05161	0.0534	0.054237	0.0529584	0.0531779	0.052341	0.0536927	0.0535246	0.0537632	0.0548307	0.0532284	0.053028	0.055177	0.0525891	0.0533554	0.0538785	0.0528123	0.0538563	0.0530141	0.052973	0.051551	0.0537158	0.0513457	0.0520915	0.0516748	0.0523756	0.0524721	0.0532053	0.0525334	0.0536535	0.0539084	0.0532337	0.0528262	0.0543067	0.0535383	0.0532593	0.0528165
HAHNG MAH NAI	P100	3.19475	0.311444	0.0362826	0.0571352	0.0580789	0.0524976	0.0552539	0.0546417	0.0520452	0.0514181	0.0533956	0.0529879	0.0529556	0.0534681	0.0552324	0.0576907	0.0536115	0.0538185	0.0514389	0.0542413	0.0546998	0.055028	0.0530559	0.0553997	0.0550076	0.0533135	0.0543363	0.0558022	0.0535871	0.0544527	0.0527003	0.0531064	0.0535445	0.0537051	0.0541323	0.0537176	0.0541516	0.0541592	0.0537302	0.0545289	0.0550795	0.0543014	0.0549571	0.0549264	0.054466	0.0547904	0.0542598	0.0543859
KHITOM KHAO	P100	2.84986	0.307367	0.0381268	0.0609219	0.059436	0.0596743	0.0531641	0.0552721	0.0539605	0.0557799	0.0546798	0.0538002	0.0543561	0.0553099	0.0542283	0.0561232	0.0560146	0.0536972	0.0547165	0.0540903	0.0567061	0.056409	0.0539106	0.0561806	0.0546428	0.0551773	0.0554928	0.0546178	0.0550284	0.0540611	0.0555098	0.0544206	0.0543846	0.0540068	0.0547138	0.0540878	0.0543857	0.0557273	0.0548157	0.0546401	0.0555681	0.054734	0.0551545	0.054601	0.055438	0.0547537	0.0548856	0.0548315
LEUANG DONG	P100	4.8102	0.348133	0.0316842	0.0584726	0.056584	0.0583535	0.0532389	0.0521618	0.0542411	0.0570998	0.0559795	0.0559679	0.0565623	0.0541685	0.0567567	0.0565685	0.0545914	0.0580104	0.0581143	0.0560098	0.0559585	0.0575216	0.0570773	0.0590994	0.0590912	0.0598041	0.0578984	0.0562594	0.0588069	0.0576676	0.0585861	0.0586124	0.0569583	0.0578532	0.0575684	0.05685	0.0590364	0.058181	0.0586985	0.0598661	0.0579731	0.0581615	0.0596488	0.0589327	0.0591552	0.0598388	0.0597622	0.0591605
PLAH SEW	P100	3.0192	0.329229	0.039935	0.0562064	0.0567427	0.0543231	0.052323	0.0527215	0.0494996	0.0509014	0.0533065	0.05681	0.0527389	0.0531475	0.0513191	0.0541483	0.0539935	0.0530486	0.0530375	0.0516796	0.055749	0.0523307	0.0519432	0.0536686	0.0531491	0.0516554	0.0522018	0.0532351	0.0528313	0.0523656	0.0527341	0.05306	0.0509335	0.0512163	0.05245	0.0511237	0.0524442	0.0512685	0.0522334	0.0530118	0.0523932	0.052368	0.0515666	0.0520967	0.0515715	0.0522265	0.053104	0.0527327
RUANG DIAW	P100	4.25253	0.319356	0.0362321	0.0570164	0.0577762	0.054928	0.0535103	0.0538279	0.0552974	0.0526956	0.0515551	0.0543136	0.0536499	0.0548664	0.0533841	0.055068	0.0544438	0.0546253	0.0532185	0.0546789	0.0539933	0.055123	0.0545015	0.0536783	0.0539458	0.0535749	0.0537139	0.0538848	0.0551228	0.0521838	0.0523549	0.0515882	0.0529022	0.0537796	0.0529887	0.051894	0.0537602	0.0530737	0.0526728	0.0529402	0.0534637	0.0544305	0.0538849	0.0537373	0.0540223	0.0537978	0.0544348	0.0536743
LAO TAEK	P100	3.36805	0.310467	0.0348802	0.0568238	0.0552264	0.0522185	0.0560028	0.0505341	0.0527693	0.0537599	0.053667	0.055037	0.0532751	0.0547816	0.0532426	0.0546269	0.0556899	0.054058	0.0537333	0.0557367	0.053877	0.0528002	0.0529663	0.0541497	0.0529261	0.0537503	0.0533459	0.0524807	0.0538723	0.0531275	0.0533312	0.0528828	0.0527831	0.0516006	0.0529445	0.0526195	0.0528738	0.0529781	0.0533629	0.0527436	0.0529687	0.0528881	0.0544314	0.0524162	0.0539016	0.0531712	0.0526368	0.0523712
DAENG NAH	P100	3.53893	0.375689	0.0420613	0.0568333	0.058451	0.0553954	0.054217	0.0537371	0.0559581	0.0571902	0.0545023	0.05479	0.0552018	0.0545156	0.0543324	0.0550241	0.0517806	0.058368	0.0563392	0.0574651	0.0564781	0.0561683	0.0565016	0.0558368	0.0565235	0.0563375	0.054105	0.0558441	0.0560362	0.0548172	0.0555993	0.0553746	0.0550072	0.0544143	0.0552642	0.0547091	0.0552369	0.0544631	0.0561652	0.0560081	0.0558299	0.0554667	0.0565835	0.0567461	0.0555194	0.0558899	0.0561151	0.0557014
PUANG HAHNG NAHK	P100	4.95065	0.363	0.0320295	0.0530994	0.0529189	0.0521591	0.0523885	0.0543681	0.0558371	0.0532162	0.0518018	0.0528138	0.0529422	0.0524371	0.0537635	0.056747	0.0542363	0.0565191	0.0561661	0.0579678	0.0556414	0.0566268	0.0557937	0.0564475	0.0569225	0.0578897	0.058621	0.0581739	0.0585833	0.0574639	0.0579835	0.0569794	0.0573583	0.0585572	0.0571145	0.0563567	0.0579824	0.057226	0.0569148	0.0574379	0.0575462	0.0572837	0.0581162	0.0588972	0.0581115	0.0590515	0.0577947	0.0575407
LEUANG NOI 31-1-39	P100	2.7507	0.326489	0.0449596	0.0581935	0.0515002	0.0562681	0.0560953	0.0513071	0.0529584	0.0546698	0.0524096	0.0541434	0.054809	0.0523599	0.0552136	0.0544711	0.0519411	0.05376	0.0536576	0.0540835	0.0535153	0.0554159	0.0536744	0.0546475	0.0523637	0.0532782	0.05287	0.0527663	0.0532035	0.0526018	0.0526947	0.0533302	0.0514141	0.0533226	0.0514638	0.0521334	0.0529252	0.0523172	0.0521855	0.0525713	0.0533542	0.054157	0.0536641	0.0537361	0.0535582	0.0534802	0.0527506	0.0535723
JUD MAWN	P100	3.84871	0.348556	0.0329493	0.0506	0.0501722	0.0455538	0.0477046	0.0479849	0.0526034	0.0477313	0.0517058	0.0486853	0.049883	0.0477913	0.0503529	0.0515125	0.0493831	0.0509865	0.0493892	0.051218	0.0503894	0.0505663	0.0516858	0.0517835	0.0518055	0.0499896	0.0506857	0.0501401	0.0492892	0.0516342	0.0494352	0.0514161	0.0496784	0.0501333	0.0487803	0.0490915	0.0498699	0.0502932	0.0502929	0.0513682	0.0523987	0.051004	0.0506886	0.051459	0.0521336	0.0514726	0.0508259	0.0519788
KHAO SA NGUAN	P100	2.69843	0.279333	0.043042	0.0561411	0.0554028	0.059074	0.0574097	0.0545246	0.05305	0.0560196	0.0549209	0.0548293	0.0535501	0.0559638	0.0554771	0.0556474	0.0562841	0.0553483	0.0540409	0.0568545	0.0562539	0.0552393	0.0554882	0.0551838	0.0563638	0.0564115	0.0544617	0.0554495	0.0557797	0.0552286	0.0545054	0.0541743	0.0557175	0.0547263	0.0547784	0.055523	0.0554318	0.05462	0.0557377	0.0557151	0.0549756	0.0560581	0.0565759	0.0554726	0.0558176	0.0558195	0.0552284	0.0561294
CHAW MA GAWK	P100	2.38007	0.273687	0.0428532	0.0565217	0.0560354	0.0482526	0.050473	0.0490312	0.0510974	0.0503054	0.0540835	0.0499342	0.0515823	0.0510241	0.052627	0.051019	0.0498456	0.0508892	0.0488081	0.0500825	0.0504014	0.0507487	0.0510309	0.0507416	0.0515918	0.049779	0.0498045	0.0501043	0.0507506	0.0499074	0.0493902	0.0494825	0.0495536	0.0500463	0.0486331	0.0496506	0.0487148	0.0497216	0.0492986	0.0498319	0.0502629	0.0499061	0.050281	0.0494367	0.0494372	0.0504253	0.049102	0.049021
MA FAI	P100	3.03879	0.392522	0.0523678	0.058486	0.0520107	0.0526562	0.0541016	0.0542212	0.0520098	0.0500444	0.0509891	0.0524248	0.0537253	0.0498092	0.0536053	0.0509672	0.0515168	0.0535612	0.0524864	0.054216	0.0534216	0.0540028	0.0538544	0.0530464	0.0553237	0.0531105	0.0532995	0.0538017	0.0544043	0.0531175	0.0541092	0.0534438	0.0528862	0.0538131	0.0524771	0.0524967	0.0530568	0.0527405	0.0527596	0.0532222	0.054109	0.054337	0.0537432	0.0535043	0.0539367	0.0530974	0.0536044	0.0539437
JAO RAHK HAENG	P100	2.94748	0.2757	0.0429543	0.054984	0.0560792	0.0537519	0.0555159	0.0529117	0.0554432	0.0536569	0.0518099	0.05314	0.0545607	0.0533434	0.0545062	0.0531431	0.0525603	0.0517954	0.0543192	0.0543723	0.053183	0.0537515	0.0535934	0.0544743	0.0532411	0.0519056	0.0531312	0.0527704	0.0533649	0.0525607	0.0529058	0.0527622	0.0532802	0.0533824	0.053334	0.053227	0.0536064	0.0531294	0.0536202	0.053705	0.0545163	0.05427	0.053589	0.0536068	0.0541521	0.054107	0.0539898	0.0539802
TA POW GAEW 161	P100	3.15593	0.311287	0.0385081	0.0547532	0.0512403	0.0531551	0.0510961	0.0535068	0.0545652	0.0530733	0.0525586	0.054727	0.0557824	0.0533702	0.0541227	0.0538733	0.0528903	0.0544046	0.0566246	0.055044	0.0541464	0.0556036	0.055892	0.0550107	0.0552726	0.0564164	0.0548223	0.0555763	0.0552847	0.0538571	0.0549378	0.054989	0.0552462	0.0548952	0.0542675	0.0539056	0.0548758	0.054812	0.0550067	0.0559259	0.0561908	0.0553996	0.0562165	0.0559299	0.0554041	0.055507	0.0559776	0.0564433
KHAO GON JUD	P100	4.5248	0.367522	0.0294614	0.05739	0.0575264	0.05584	0.0530147	0.0541478	0.0544838	0.0516926	0.0513077	0.0526676	0.0533079	0.051632	0.0530907	0.051882	0.05515	0.0546996	0.0536506	0.054331	0.0550779	0.054491	0.0554288	0.0577923	0.0551008	0.057015	0.0566065	0.0545173	0.0568196	0.0564546	0.054635	0.0563882	0.0558231	0.0558635	0.0557543	0.0549998	0.0544025	0.0552126	0.0556218	0.0562415	0.0571769	0.0569917	0.055954	0.0570191	0.0573469	0.0567456	0.0573764	0.0566342
PLAH KHAENG	P100	4.16745	0.310275	0.0290321	0.0586397	0.0565734	0.0568309	0.0556414	0.0553431	0.0544569	0.0541153	0.0549085	0.0556928	0.056413	0.0552693	0.0556899	0.054707	0.0552238	0.055126	0.0546329	0.0562895	0.0583984	0.0564245	0.0564183	0.0564747	0.0563862	0.056975	0.0560026	0.055803	0.0570376	0.0571529	0.0555032	0.0563902	0.0559391	0.0560114	0.0554691	0.0554727	0.0566995	0.0557719	0.0562934	0.0562473	0.0566826	0.0570528	0.0569049	0.0566939	0.056285	0.0571396	0.0563997	0.055867
JAO KHAO	P100	2.68704	0.341867	0.0544592	0.0544114	0.0531583	0.0512405	0.0502562	0.0533283	0.0517175	0.0508264	0.0507577	0.051122	0.0515025	0.0509971	0.0519957	0.0509783	0.0535526	0.0510347	0.0531811	0.0530504	0.0515322	0.0520838	0.0515459	0.0517345	0.0519914	0.052724	0.0518102	0.0502083	0.0513201	0.0505948	0.0503344	0.0501927	0.0510074	0.0513609	0.050675	0.0504661	0.0513811	0.0510507	0.0514304	0.0510906	0.0526296	0.0519034	0.0525661	0.0525642	0.0521345	0.0517799	0.0517451	0.0516548
MUAY HIN	P100	3.27731	0.343556	0.043726	0.0515913	0.0542587	0.0546431	0.0539428	0.0509314	0.0506769	0.0530062	0.0534284	0.0516621	0.0535981	0.0504346	0.0542694	0.0538696	0.0543003	0.0534115	0.0529147	0.0549975	0.0534141	0.0533623	0.053695	0.0530086	0.0548507	0.0536273	0.0544627	0.0535141	0.0544479	0.0542697	0.0549046	0.0540613	0.053321	0.0547949	0.0538006	0.0535942	0.0541598	0.0530515	0.0540611	0.053359	0.0536241	0.0543353	0.0536932	0.0536755	0.0543981	0.0546923	0.053764	0.053854
LEUANG PRATEW	P100	3.30021	0.276578	0.0348667	0.0535757	0.0551472	0.0520705	0.0530685	0.0547922	0.0511167	0.0488744	0.0529205	0.0537761	0.0514984	0.0522967	0.0527534	0.0550867	0.0518987	0.0542529	0.0526607	0.0532575	0.0526277	0.0535777	0.0538461	0.053114	0.0536316	0.0538265	0.0532487	0.0531731	0.0532052	0.0532302	0.0520741	0.0517587	0.0521392	0.051235	0.0524114	0.0521158	0.0532937	0.0527596	0.0532287	0.0532619	0.0527308	0.0530537	0.05264	0.0530596	0.0529811	0.05362	0.0526801	0.052869
SAO NUENG	P100	3.59221	0.340267	0.0337013	0.0613376	0.0570316	0.0564923	0.0573121	0.0568606	0.0562849	0.0525845	0.0547705	0.0534216	0.0528334	0.0582911	0.055584	0.0549957	0.0565687	0.0546703	0.0565868	0.056964	0.0568616	0.0555557	0.0558083	0.0562246	0.0567814	0.0566009	0.0571173	0.0567496	0.055128	0.0554824	0.056126	0.0555542	0.0548948	0.0547326	0.0548682	0.05517	0.0554514	0.0561546	0.055606	0.0567541	0.0564683	0.0564858	0.0563932	0.0564148	0.0568216	0.0569787	0.0557907	0.0568011
GON GAEW	P100	3.01368	0.24896	0.0290614	0.0513083	0.047614	0.0509953	0.049992	0.0501007	0.0493199	0.0490989	0.0487547	0.0484464	0.0470639	0.0488241	0.050966	0.0513123	0.0514079	0.0506614	0.0535964	0.0490016	0.0501889	0.0511618	0.0489573	0.0482416	0.0518056	0.0499087	0.0500568	0.0503673	0.0497559	0.0499928	0.049292	0.0501151	0.0494041	0.0494505	0.0499866	0.049718	0.0494348	0.0512835	0.0509082	0.0501565	0.0513405	0.0502536	0.051312	0.0517873	0.0505639	0.0501926	0.0505046	0.0510146
KHAO NUAN	P100	4.19212	0.208422	0.0212006	0.0552984	0.0540705	0.0549968	0.0542127	0.053327	0.0522044	0.0538671	0.0526832	0.0539532	0.0527273	0.0528018	0.050693	0.0533122	0.0524186	0.051855	0.0516548	0.0529015	0.0540727	0.0526474	0.0518593	0.0536072	0.0521629	0.0532132	0.0535863	0.0517869	0.0520321	0.0516851	0.0518931	0.0516915	0.0520943	0.0518226	0.0510628	0.0519994	0.052709	0.0514022	0.0513597	0.0529749	0.0516993	0.0524304	0.0511651	0.0527588	0.0523854	0.0511812	0.0516658	0.0513597
TAWNG RAHK SAI	P100	4.31347	0.3986	0.0315651	0.0574755	0.0523728	0.0530867	0.0566933	0.0522492	0.0532204	0.0522054	0.0518443	0.0509717	0.0543456	0.0545653	0.0545627	0.0546295	0.0528695	0.0545074	0.05468	0.0521071	0.0548222	0.0542697	0.0533329	0.0540497	0.0544125	0.0539619	0.0529927	0.0537845	0.0530416	0.0543358	0.0539622	0.0555497	0.0548625	0.0531237	0.0548293	0.0545203	0.053591	0.0535804	0.054338	0.054018	0.0551174	0.0556188	0.0545875	0.0550436	0.0555906	0.0547155	0.0549335	0.0552445
MAHK NAM	P100	3.08526	0.410978	0.0552982	0.0543247	0.0573588	0.0582868	0.0499017	0.0530991	0.0507276	0.0528827	0.0487537	0.0543987	0.0531988	0.0513893	0.052573	0.0531531	0.0530753	0.0537879	0.0535978	0.0540326	0.0539339	0.0521003	0.0526509	0.0541072	0.0519169	0.053624	0.0522034	0.0532617	0.0514299	0.0519864	0.0518509	0.0525098	0.0511657	0.0507558	0.0519159	0.0509781	0.0518439	0.0522739	0.051812	0.0515043	0.0517865	0.0517624	0.0520601	0.0521211	0.051887	0.0514481	0.0512771	0.0514455
DAWK MAI	P100	4.04857	0.254033	0.0250595	0.0513316	0.0505507	0.0482633	0.0502956	0.0503492	0.0513389	0.0525169	0.0518348	0.0511242	0.0506997	0.049403	0.0503144	0.0520447	0.0510654	0.0526703	0.0532057	0.0522972	0.054083	0.053119	0.0519794	0.0528227	0.0527967	0.0531983	0.0526343	0.0526782	0.0521562	0.0529047	0.0515722	0.0534209	0.0526803	0.0512082	0.0519408	0.0515749	0.0517068	0.0522632	0.0529612	0.0516242	0.0534837	0.0534715	0.0529861	0.0533461	0.0538041	0.0528926	0.0526757	0.0519728
LEUANG PAHK CHONG	P100	3.7783	0.366111	0.0339864	0.0572264	0.0553374	0.05834	0.0553855	0.0563993	0.053738	0.0522504	0.0545976	0.0535085	0.0534554	0.055988	0.0549681	0.0546503	0.0564827	0.0578109	0.0547595	0.0564235	0.0569202	0.0568193	0.0552591	0.0556952	0.0571197	0.0563825	0.0555447	0.0556676	0.0554835	0.0551302	0.0553409	0.0545259	0.0555563	0.0551459	0.0554293	0.0548421	0.0548065	0.0562045	0.0561018	0.0557188	0.0559045	0.0563864	0.0559872	0.0567059	0.0562794	0.0563895	0.0560191	0.0566575
LEUANG CHUMPAE	P100	8.03926	0.293157	0.0120838	0.0513692	0.0525697	0.0508321	0.0525266	0.0531979	0.0488935	0.0503159	0.0519743	0.0534021	0.0529982	0.0492942	0.0518429	0.0530284	0.0561	0.0526308	0.0530078	0.052706	0.0533437	0.0512551	0.0533075	0.0544171	0.0536381	0.0520721	0.0529106	0.0531266	0.0526712	0.0515347	0.0516717	0.0526498	0.0514832	0.0514971	0.0516611	0.052936	0.0521549	0.0522224	0.0537839	0.0531639	0.0532209	0.0536131	0.0536447	0.0534604	0.0539018	0.0521633	0.0534645	0.0524079
LEUANG KAMIN	P100	4.49483	0.383375	0.0291163	0.0558954	0.057828	0.0532068	0.0526582	0.0525902	0.0541672	0.0559343	0.0555003	0.0557266	0.0577287	0.0538737	0.0544726	0.0580487	0.0539636	0.0548982	0.0562977	0.0570073	0.0562164	0.0552727	0.055272	0.0557623	0.0552248	0.0556323	0.0545871	0.0556814	0.0533617	0.0554088	0.0533874	0.0550676	0.0545834	0.0532188	0.0541483	0.0532352	0.0541979	0.0532755	0.0527273	0.0547571	0.056043	0.0561917	0.055335	0.0551754	0.0558846	0.0551107	0.0551915	0.0545458
KOO MEUANG	P100	3.05993	0.3112	0.0391417	0.0541267	0.0584496	0.057684	0.0603966	0.0517386	0.0553453	0.0542494	0.0535562	0.0558366	0.0545382	0.0548461	0.055125	0.0540028	0.0540077	0.0574195	0.0557228	0.0566038	0.0570577	0.0536835	0.0558853	0.0546248	0.0560781	0.0562426	0.0555476	0.054228	0.0546253	0.0559734	0.0559855	0.0552939	0.0532465	0.0538973	0.0537189	0.0541254	0.055267	0.0545562	0.0549955	0.0553409	0.055144	0.0552932	0.0549747	0.0539761	0.0549097	0.0554154	0.0544445	0.0545621
TA POW LOM	P100	2.73509	0.284911	0.0468393	0.0545214	0.0531687	0.0533564	0.0510648	0.0511102	0.0508132	0.0526746	0.0538551	0.052572	0.051529	0.0534589	0.0520672	0.0551317	0.0545522	0.0530748	0.0536634	0.0546309	0.0540157	0.0529633	0.0552493	0.0544466	0.0538728	0.0552088	0.0548375	0.0541753	0.0550197	0.0554508	0.0541847	0.0541695	0.0542268	0.0533856	0.0540939	0.054147	0.0532972	0.0534142	0.0546205	0.055291	0.0549195	0.0546671	0.054745	0.0554427	0.054218	0.0545862	0.0547328	0.0544681
KHAO AH-GAHD	P100	2.62448	0.423911	0.0623407	0.0537595	0.0546332	0.0550665	0.0559163	0.0536807	0.0528492	0.0522218	0.0564127	0.0539908	0.0531026	0.0517156	0.0522374	0.056697	0.0534576	0.0540834	0.0548219	0.0564455	0.0535009	0.0550379	0.0531689	0.0550006	0.0540223	0.0541486	0.0536147	0.0529896	0.0536988	0.0529581	0.0537387	0.0529856	0.0522521	0.0528798	0.0529972	0.0529491	0.0531108	0.0526971	0.053312	0.0536793	0.0537015	0.0541108	0.0541182	0.0540472	0.0538457	0.0541824	0.0538871	0.0533962
SAI YUD	P100	3.30637	0.3914	0.052111	0.0544647	0.05578	0.0550628	0.0548901	0.0573945	0.0531625	0.0544381	0.0533524	0.0531422	0.0522646	0.0534639	0.0534824	0.0527899	0.0526618	0.0552873	0.0534074	0.05414	0.0545602	0.0561762	0.0557604	0.0549922	0.0548666	0.0551896	0.055617	0.0557693	0.0550244	0.0550175	0.0540483	0.0546427	0.055074	0.0537698	0.0538612	0.0550292	0.0540066	0.0548076	0.0536153	0.0541027	0.0550184	0.05431	0.0539884	0.0542087	0.0554277	0.054773	0.0546802	0.0551544
DI SI	P100	4.48739	0.308389	0.025009	0.0560769	0.0533304	0.0534861	0.0502022	0.0523824	0.0540069	0.0519206	0.0527316	0.0548568	0.050267	0.0526296	0.0528777	0.053785	0.0532312	0.0525595	0.0546797	0.0542386	0.055011	0.0548259	0.0534988	0.0546767	0.053351	0.052874	0.0526294	0.0525049	0.0528244	0.0528537	0.0528157	0.0525415	0.053017	0.0521917	0.0513024	0.051863	0.0522834	0.0516721	0.0525527	0.0530555	0.05414	0.0537557	0.0532741	0.0531933	0.0547512	0.0532724	0.0535763	0.0527203
NAH KWAN	P100	1.83251	0.381633	0.078629	0.053586	0.0507023	0.0534146	0.0535818	0.0527662	0.0510561	0.0496526	0.047471	0.0509423	0.0497129	0.0482744	0.0476469	0.0497011	0.0525977	0.0490252	0.0508815	0.0526183	0.0513582	0.0511918	0.0514271	0.051155	0.0511103	0.0504054	0.050194	0.0503851	0.0504031	0.0500878	0.0495794	0.0489072	0.0497209	0.050726	0.0490723	0.049709	0.0500767	0.0493505	0.0494964	0.049374	0.0503239	0.0507318	0.0504885	0.0499036	0.0500002	0.0509422	0.0500993	0.0501021
MED MAKHAM	P100	4.09305	0.307644	0.0299473	0.0542371	0.0530701	0.0546209	0.0533821	0.0537649	0.0565399	0.0508272	0.0537309	0.0528416	0.0534312	0.0529421	0.0517053	0.0524647	0.0525131	0.0526366	0.0514153	0.0518956	0.051779	0.0511113	0.0514784	0.0508258	0.0510933	0.0528398	0.0499456	0.0511652	0.0506997	0.0506801	0.0489607	0.0479647	0.0489692	0.0496921	0.0495429	0.0493097	0.0492036	0.0498516	0.0496068	0.0498079	0.0501292	0.0505838	0.0503123	0.0494511	0.0496424	0.0499486	0.0492291	0.0498509
HAH RUANG	P100	2.43532	0.308956	0.0489394	0.0521794	0.0531881	0.0501948	0.0571159	0.0520624	0.0534913	0.05275	0.0529748	0.0507857	0.0535305	0.0538922	0.0524681	0.0557512	0.0541371	0.0554195	0.0537263	0.0549472	0.0532495	0.0540169	0.0543901	0.0548263	0.0532608	0.0539388	0.0535016	0.0543066	0.0540251	0.0548817	0.0528627	0.0530974	0.0533881	0.0552502	0.0530183	0.0533332	0.0532444	0.053323	0.0545403	0.054748	0.0532125	0.0547359	0.0550348	0.0553876	0.0548789	0.0544376	0.0542332	0.0543537
TOM MEUANG LUANG	P100	3.15698	0.317211	0.0346612	0.0557233	0.0567479	0.0568835	0.0525802	0.0559975	0.0550653	0.0556442	0.0531749	0.0537848	0.0554526	0.0559762	0.0535105	0.0553262	0.0538121	0.0534815	0.0545552	0.0540891	0.0563294	0.0549997	0.0547193	0.0537626	0.0534188	0.0540501	0.0531384	0.0535484	0.0533578	0.0543489	0.0534813	0.0528634	0.0522794	0.0527893	0.052472	0.0528908	0.0520404	0.0522603	0.0526598	0.0517591	0.054158	0.0536088	0.0523803	0.0532819	0.0527678	0.0532878	0.0527298	0.0528841
NIAW MALI	P100	4.34714	0.345367	0.0276741	0.0532751	0.0491408	0.0528536	0.0503715	0.0545577	0.0487077	0.051711	0.0530851	0.0505115	0.0514816	0.0523424	0.0543464	0.0527442	0.0530109	0.0516294	0.0521526	0.0525663	0.0543926	0.0537223	0.0519002	0.0514696	0.0505407	0.053125	0.0522364	0.0511844	0.051733	0.0514682	0.0525855	0.0506439	0.0503787	0.0511151	0.0512814	0.0517454	0.0519397	0.0514065	0.0515405	0.0513371	0.051341	0.050753	0.0519398	0.0524582	0.0517211	0.0519637	0.051456	0.0510058
MA YOM	P100	2.95322	0.324656	0.0413534	0.0522707	0.0565366	0.0577343	0.0563445	0.0559965	0.0536639	0.0555484	0.0544123	0.0552522	0.0541334	0.0508428	0.0549162	0.0529124	0.0551715	0.0570216	0.0563069	0.0551617	0.0544376	0.0529989	0.0541455	0.0542403	0.0554796	0.0534937	0.0544284	0.0547898	0.0532956	0.0550721	0.0540636	0.0548829	0.0531665	0.0542328	0.0527974	0.054904	0.0548802	0.0540329	0.0540142	0.0549055	0.0547504	0.0539809	0.0555049	0.0542271	0.0553129	0.0545942	0.0548255	0.0539749
DAW DAWK MAI	P100	4.18784	0.276288	0.0265893	0.0566892	0.055811	0.054355	0.0554841	0.0540908	0.0571331	0.0550008	0.0563278	0.0533473	0.0562344	0.0563374	0.0551069	0.054454	0.0534127	0.0552119	0.0567738	0.0573016	0.0566792	0.0558236	0.0549093	0.0566866	0.0571919	0.0566838	0.0550901	0.0572328	0.0554714	0.0558434	0.056235	0.0555222	0.0552636	0.0554116	0.0548313	0.055091	0.0549232	0.0556699	0.0554532	0.055939	0.055576	0.0567375	0.0565236	0.0559168	0.0556187	0.055875	0.0552777	0.0549045
MAHK NAM	P100	2.98387	0.391244	0.0541522	0.0506004	0.048423	0.0512554	0.0543082	0.0498244	0.0527889	0.0478389	0.05219	0.051032	0.0495846	0.0534694	0.0509998	0.0504693	0.0524269	0.0520952	0.0506377	0.0541868	0.0520815	0.0504664	0.051625	0.0514462	0.0510666	0.0507631	0.0505963	0.0502529	0.0517955	0.0516369	0.0519197	0.0513423	0.0511707	0.0511731	0.0505234	0.0506275	0.0513549	0.0523835	0.0512432	0.0511183	0.0508694	0.0516202	0.0507907	0.0515901	0.0511333	0.0519104	0.0510711	0.0515936
KHAO GAM	P100	2.78158	0.275722	0.0419695	0.0568905	0.0521158	0.0499329	0.0511525	0.0521036	0.0518067	0.0535467	0.0512842	0.0509642	0.0515504	0.0518276	0.05221	0.0520381	0.0525652	0.0525813	0.0537612	0.0522315	0.052403	0.0512316	0.0514489	0.0530748	0.05251	0.0517231	0.052566	0.051782	0.0529678	0.0510182	0.0514371	0.0510218	0.0515765	0.0503291	0.0498862	0.0512851	0.0506202	0.0508112	0.0509905	0.051842	0.05189	0.0514446	0.0526312	0.05203	0.0508907	0.0520979	0.0514304	0.051344
E-KHAO YAI	P100	3.63993	0.360789	0.0386406	0.0569739	0.053393	0.0571123	0.051965	0.0539902	0.0549672	0.0531818	0.0538312	0.0541628	0.0546268	0.055461	0.0533768	0.0535749	0.0542215	0.0552664	0.0554161	0.0570358	0.0540073	0.0533272	0.0549544	0.0560141	0.0534783	0.0561288	0.0562051	0.0556418	0.0533478	0.0549964	0.0532764	0.0539894	0.0535609	0.0531708	0.0543683	0.0537744	0.0536124	0.0540272	0.0532781	0.0534916	0.0546719	0.0552425	0.0549557	0.0544746	0.0546405	0.0548434	0.0540445	0.0543721
KASET DAW	P100	3.66312	0.300767	0.0282556	0.0541561	0.0565789	0.0516664	0.0524768	0.0536409	0.0515533	0.0505896	0.0530186	0.0532046	0.0530752	0.0543914	0.0524284	0.0525113	0.0517055	0.0514467	0.0513455	0.0547821	0.0525748	0.0522298	0.0532638	0.0528349	0.0513876	0.0529969	0.0528421	0.0509184	0.0516706	0.0519473	0.050901	0.0507989	0.0508837	0.0507456	0.0515522	0.0496848	0.0506662	0.0499625	0.0516695	0.0508642	0.0520704	0.0517634	0.0520007	0.051164	0.0509385	0.0511298	0.0506033	0.0502429
GAM PAI	P100	5.16403	0.3752	0.0308723	0.0579644	0.0541073	0.055947	0.0548545	0.0542143	0.0555385	0.0533794	0.0534901	0.0550528	0.0523742	0.055845	0.0519334	0.0539477	0.0540469	0.0559325	0.057004	0.0535908	0.0550976	0.0562468	0.0556229	0.0541551	0.054884	0.0539043	0.0544383	0.0548517	0.0555735	0.0544177	0.0539991	0.0527827	0.0537219	0.0533236	0.0522663	0.0530467	0.0538606	0.0532739	0.0531652	0.0539131	0.0548902	0.0545693	0.0538602	0.0547361	0.0545864	0.0544283	0.0527745	0.0539852
KHAO LUANG	P100	2.94432	0.274944	0.0373171	0.0551066	0.0593963	0.056025	0.0556405	0.0526128	0.0536298	0.0519878	0.0521888	0.053419	0.0525496	0.0539222	0.0526941	0.0541251	0.0537614	0.0560013	0.0543031	0.0557683	0.0529928	0.0528159	0.0536574	0.0536523	0.052422	0.054903	0.054899	0.0540679	0.0531419	0.0538599	0.0527047	0.0532523	0.0537242	0.0532166	0.0542108	0.0533831	0.0538184	0.0531043	0.0520292	0.0531425	0.0542936	0.0542113	0.0545225	0.0530921	0.0535152	0.0534451	0.0537028	0.0531905
NAHNG NUAN	P100	3.33586	0.385044	0.0406457	0.0517899	0.0502645	0.0511994	0.0540293	0.0549381	0.0518068	0.0511054	0.0519883	0.0544447	0.0544947	0.0523611	0.0530764	0.0538315	0.0527445	0.0539121	0.0557936	0.0554685	0.0548164	0.054084	0.0532311	0.0539273	0.0564566	0.0543648	0.0544361	0.0556808	0.0550654	0.0563832	0.0548098	0.0540477	0.0543736	0.0529323	0.0547058	0.0550439	0.0529367	0.0553641	0.0540624	0.0555874	0.0565061	0.0555058	0.0555685	0.0562728	0.0561781	0.0555697	0.0553266	0.0561967
SEW MAE JAN	P100	2.00245	0.287267	0.0492784	0.0554302	0.057801	0.0572107	0.0569981	0.0531121	0.0567965	0.0574891	0.0565058	0.0570421	0.0571899	0.054781	0.0559733	0.0589383	0.0555884	0.0566594	0.0553018	0.0560944	0.0577106	0.0573474	0.0560317	0.0566169	0.0564007	0.0568534	0.0566174	0.0577835	0.0556735	0.0562472	0.0550934	0.0558062	0.0553954	0.055105	0.0563078	0.0549272	0.055382	0.0565302	0.0555852	0.056723	0.056806	0.0577937	0.0566802	0.0566202	0.0567334	0.0565082	0.0567072	0.0560965
SEW MAE JAN	P100	5.23526	0.3484	0.0272711	0.0609153	0.0568876	0.0545686	0.0534196	0.0584745	0.059167	0.0549629	0.0549234	0.0573391	0.0535251	0.052753	0.0554073	0.0568156	0.0563637	0.0561814	0.0550425	0.0543664	0.0551414	0.0552574	0.054653	0.0549057	0.0542488	0.0538632	0.0548908	0.0532812	0.0547914	0.0538952	0.0525231	0.0527928	0.0527017	0.0538219	0.0525225	0.0524117	0.0528322	0.0536295	0.0536914	0.0533665	0.0547086	0.0527953	0.0535838	0.0545272	0.0539648	0.0538306	0.0525786	0.0532209
PATHUM THANI 1	P100	2.79703	0.167856	0.0253352	0.0546142	0.0543303	0.0523886	0.052162	0.0533262	0.0543395	0.0539595	0.0550729	0.0538759	0.0515755	0.0536745	0.0519258	0.0520635	0.0532052	0.0534047	0.0515697	0.0522276	0.0505	0.0495869	0.0503609	0.0511339	0.0504413	0.0517162	0.0505205	0.0502635	0.0494349	0.0498629	0.0495441	0.0495326	0.0505842	0.0493682	0.0485991	0.0490596	0.0498084	0.0501411	0.0501116	0.0489153	0.0505462	0.0512004	0.0500637	0.0502139	0.0492827	0.050246	0.0501757	0.0502071
SANG YOD	P100	3.36594	0.298122	0.0375344	0.0561531	0.0550894	0.0524775	0.0530955	0.0533969	0.0523898	0.0513819	0.0527818	0.0531154	0.0508311	0.0519798	0.0520792	0.0521431	0.0516573	0.050669	0.051605	0.0517281	0.0522465	0.0524605	0.0512325	0.0507905	0.0520222	0.053116	0.0509084	0.051843	0.0519529	0.0506061	0.0511429	0.0505637	0.0507873	0.0506792	0.0492633	0.0508677	0.0521977	0.0490747	0.0512205	0.0507554	0.0517699	0.0513235	0.0513991	0.0515028	0.0509425	0.0521036	0.0509234	0.0509414
LUANG PRATAHN	P100	1.55338	0.214611	0.0384941	0.0554828	0.0577951	0.0537692	0.0588492	0.0579007	0.0545615	0.0542951	0.0540821	0.0569856	0.0572542	0.053759	0.0557125	0.0570851	0.0559851	0.0545598	0.0563398	0.0544183	0.057763	0.0540416	0.0556602	0.0544382	0.0553096	0.0543608	0.0544412	0.0554989	0.0540649	0.0552885	0.0538124	0.053595	0.0534276	0.0542324	0.0549759	0.0533643	0.0531292	0.0539966	0.0534089	0.0548524	0.0538323	0.0543249	0.0545074	0.054979	0.0543114	0.0548308	0.0535115	0.0535526
GWIAN HAK	P100	4.18481	0.388778	0.0413153	0.0540803	0.0551618	0.0527989	0.0539194	0.0503915	0.0496057	0.0526117	0.051112	0.0501937	0.053794	0.0496511	0.0503698	0.0541306	0.0512621	0.052183	0.0547273	0.0521134	0.0536432	0.0534487	0.0542747	0.05444	0.0539787	0.0536521	0.0536683	0.0535527	0.0548575	0.0527905	0.0526459	0.0531513	0.052542	0.0528215	0.052986	0.0519957	0.0524708	0.0531949	0.0527328	0.0546546	0.0529232	0.0546476	0.0534389	0.0538992	0.0542751	0.0541341	0.0540382	0.0537077
KHAO TAH HAENG 17	P100	2.75362	0.307811	0.0577962	0.05566	0.0579027	0.0522797	0.0557396	0.0546265	0.054226	0.0561344	0.0519518	0.0557002	0.0531044	0.0552608	0.0553377	0.0548489	0.0547632	0.0569212	0.0556579	0.0548548	0.0567989	0.0568752	0.0571891	0.0564365	0.0569852	0.0555908	0.0559348	0.0560409	0.0570762	0.0566598	0.0559509	0.0553764	0.056066	0.0554815	0.0559106	0.0563586	0.0555187	0.0553488	0.0563637	0.0566138	0.0566856	0.0576672	0.0579275	0.0587437	0.0578785	0.0574143	0.0570282	0.0579595
GOW RUANG 88	P100	2.96023	0.3437	0.0503991	0.0574672	0.0574158	0.0587883	0.0550198	0.0530331	0.0558184	0.0517406	0.0563861	0.056389	0.0549203	0.0538981	0.0543382	0.0550566	0.057108	0.054378	0.0557009	0.0563078	0.0548412	0.0545797	0.0549039	0.0543694	0.0541218	0.055635	0.0548762	0.0536797	0.0534873	0.054632	0.0526247	0.0544826	0.053143	0.0539715	0.0527798	0.0534573	0.0526162	0.0536538	0.0538896	0.0540169	0.0550257	0.054904	0.0535651	0.0535744	0.0529475	0.0546203	0.0542074	0.0546796
NAHNG MON S-4	P100	3.90454	0.399167	0.0411834	0.0527556	0.0558908	0.054823	0.0544128	0.0530333	0.0513525	0.0530453	0.0505575	0.0533559	0.0525018	0.0516574	0.0524025	0.051796	0.0517411	0.0522502	0.0515584	0.0511615	0.0535689	0.0542192	0.0526576	0.0519997	0.052445	0.0533524	0.0538566	0.0529922	0.0521833	0.051819	0.0530302	0.0513085	0.0530963	0.0533342	0.0521318	0.052753	0.052708	0.0518907	0.0527336	0.0523883	0.0540342	0.0546263	0.0527721	0.0527043	0.0536849	0.0535809	0.053072	0.052238
PIN GAEW 56	P100	3.75967	0.415789	0.038794	0.051361	0.0501816	0.0485423	0.0480918	0.052179	0.0507971	0.0500104	0.0528988	0.0508224	0.0528843	0.0521792	0.0510757	0.0525054	0.0502201	0.0515743	0.0515907	0.0512073	0.0505139	0.0514921	0.0527942	0.05236	0.0523348	0.0513817	0.0515074	0.0515344	0.0530474	0.0505755	0.0509087	0.050897	0.0499889	0.0510574	0.0497948	0.0508555	0.0506795	0.0513874	0.0497995	0.0511132	0.0513987	0.0514677	0.0517164	0.0515263	0.0518708	0.0501243	0.0507628	0.0511721
HAHNG YI 71	P100	4.03588	0.234656	0.0218662	0.0523713	0.0537245	0.0504294	0.0518758	0.0484982	0.0484756	0.0497093	0.0504409	0.0500092	0.0514109	0.0511804	0.0510168	0.0515924	0.0501639	0.0535459	0.0533897	0.0518626	0.0528189	0.0527449	0.0533288	0.0531064	0.0527613	0.0532451	0.0517452	0.0520494	0.0522044	0.0516144	0.0508945	0.0513287	0.0524913	0.051886	0.0517284	0.0515846	0.0516215	0.0519299	0.0532865	0.0522896	0.0535042	0.0527479	0.0528696	0.0533999	0.053752	0.0528766	0.0536393	0.0535234
KHAI MOD RIN	P100	3.26556	0.288122	0.0347854	0.0513781	0.0576718	0.0492509	0.0492731	0.0502844	0.0536635	0.0519821	0.0502121	0.0492021	0.0508668	0.0512621	0.0509721	0.0503809	0.0503334	0.0518521	0.0509328	0.0510476	0.0509679	0.0498314	0.0506848	0.0514592	0.0501258	0.0503444	0.0515438	0.0499691	0.0498675	0.048836	0.0486128	0.0494464	0.0486013	0.0495289	0.0492135	0.049677	0.0489212	0.0486293	0.0490736	0.0497393	0.0499482	0.0503934	0.0509767	0.0498471	0.0502537	0.0493133	0.0500786	0.0502249
BUA NOI	P100	3.67044	0.304256	0.0286535	0.056716	0.0564273	0.0559961	0.0528025	0.0542921	0.0532534	0.0546508	0.0526213	0.0518259	0.0528728	0.0532628	0.0525488	0.0544705	0.0554064	0.0516738	0.0523434	0.0531214	0.0546202	0.0529034	0.0541081	0.0516948	0.0523021	0.053466	0.0534211	0.052408	0.0515434	0.0526752	0.0515622	0.0523179	0.0524749	0.0527222	0.0533565	0.051818	0.0520956	0.0521475	0.0523626	0.0526418	0.0532018	0.0528871	0.0530898	0.053057	0.0532686	0.0526836	0.0529294	0.0527841
AEW MOD DAENG	P100	2.6293	0.265133	0.0419902	0.0517534	0.0518097	0.053037	0.0484239	0.0508338	0.0505696	0.049246	0.0523975	0.0492501	0.051869	0.0514789	0.0525233	0.0490489	0.0497761	0.0509771	0.0539215	0.0530396	0.0515585	0.052667	0.052348	0.0529804	0.0526238	0.0517594	0.0530567	0.0528933	0.0522284	0.051982	0.0513042	0.0510687	0.0523032	0.0516255	0.0519646	0.0519501	0.0526745	0.0518091	0.0513285	0.0526905	0.0524646	0.0532978	0.0534632	0.0527896	0.0522752	0.0522851	0.0525953	0.0533091
NAHNG NGAHM	P100	2.83879	0.355743	0.0445369	0.0589278	0.0598189	0.0574619	0.052684	0.0568969	0.0585011	0.0567032	0.0564045	0.0554712	0.0556188	0.0548751	0.0554132	0.0540632	0.0557645	0.0558003	0.0577753	0.0571317	0.0547557	0.0562022	0.05803	0.0565446	0.0568716	0.0555562	0.0573616	0.0551768	0.0570091	0.0550103	0.0556629	0.0539111	0.053369	0.0557032	0.0549441	0.0550719	0.0546358	0.0550068	0.054851	0.0550661	0.0554166	0.0550998	0.0564289	0.0563277	0.0550846	0.0564558	0.0551809	0.0551094
U-TA POW	P100	2.98927	0.310656	0.0414855	0.0533715	0.0588045	0.0603687	0.0540629	0.0560502	0.0538355	0.0564542	0.0540109	0.0559239	0.0555022	0.0552729	0.0561313	0.0562078	0.0568646	0.0570865	0.0550523	0.0545996	0.0555249	0.0544369	0.0548206	0.0534231	0.0563863	0.0553257	0.0553467	0.0545869	0.055443	0.0552444	0.0539916	0.052851	0.054085	0.0547827	0.0538839	0.0539451	0.0534255	0.0547596	0.0535108	0.0546035	0.0548891	0.0548732	0.0547719	0.0555172	0.0546834	0.055277	0.0551236	0.0536585
PUANG WAHN	P100	3.11656	0.341656	0.0390115	0.0553114	0.0574388	0.0562732	0.053148	0.0567013	0.0552819	0.0556293	0.0530188	0.0538387	0.0561235	0.0529685	0.0526593	0.0578183	0.0556446	0.055555	0.0547334	0.0568406	0.054717	0.0557802	0.0561861	0.0554731	0.0557072	0.0546744	0.0551168	0.0546427	0.0542016	0.0551729	0.0543566	0.0542218	0.054047	0.0536071	0.0526972	0.0541959	0.0540913	0.0535801	0.0536591	0.0539246	0.0546617	0.0538749	0.0536161	0.0540914	0.0538159	0.0541245	0.0551638	0.0535833
PUANG HAHNG MOO	P100	3.39049	0.261086	0.0312335	0.0599854	0.0566563	0.0548501	0.0565652	0.05645	0.054051	0.0573588	0.057617	0.0573884	0.0557574	0.0566326	0.0562955	0.0563566	0.0559652	0.0577887	0.0569623	0.057203	0.0560812	0.0564558	0.0591309	0.0579705	0.0582893	0.0570384	0.0567717	0.0577734	0.0574296	0.057776	0.0571582	0.056407	0.0560133	0.0562859	0.0561978	0.0573194	0.0550931	0.0571491	0.0564434	0.056532	0.0580385	0.0573475	0.0570503	0.0581763	0.0573276	0.0575593	0.0574226	0.0579068
JEK CHUEY	P100	3.28054	0.288114	0.037218	0.0565054	0.0520156	0.0503937	0.0526299	0.0508931	0.051089	0.0512772	0.0503203	0.0539775	0.0512494	0.049154	0.0526734	0.0513052	0.0547739	0.0534203	0.0519338	0.0528141	0.0521536	0.0526008	0.0523362	0.0527027	0.0522604	0.0529622	0.0529672	0.0527077	0.0520221	0.0522101	0.0518041	0.0530688	0.0526534	0.0524448	0.0518002	0.0522618	0.0518581	0.0517833	0.0522694	0.0543741	0.0534817	0.0533879	0.053825	0.0534408	0.0530081	0.0529275	0.0528787	0.0525448
KHAO GAW DIAW	P100	2.628	0.364078	0.0531692	0.0573324	0.0541124	0.0522114	0.053388	0.052283	0.0541983	0.051358	0.0506091	0.0533045	0.0528073	0.0542697	0.0535558	0.0545669	0.0524303	0.0549292	0.0518895	0.0552039	0.0539182	0.052489	0.0515971	0.0518196	0.054507	0.05359	0.0503672	0.0524811	0.0529292	0.0529372	0.0522488	0.0521062	0.0523257	0.0521537	0.0520678	0.0514536	0.0521741	0.0523446	0.052698	0.0524269	0.0532234	0.053954	0.053021	0.0529781	0.0535599	0.0535638	0.0529936	0.0532822
RD9	P100	4.54027	0.238767	0.0214137	0.0566408	0.0543591	0.0551646	0.052926	0.0532506	0.0572181	0.0533715	0.0543201	0.0561891	0.0536859	0.0552124	0.0537931	0.0556481	0.056898	0.054922	0.0543437	0.0538744	0.0558705	0.056061	0.0554245	0.0559508	0.0552047	0.0549576	0.0538039	0.0546958	0.0549653	0.055646	0.0551785	0.0549777	0.054527	0.0548037	0.0524609	0.0543891	0.0538886	0.0544618	0.0547878	0.0547248	0.0546305	0.0554022	0.0550576	0.0552084	0.0551529	0.0550638	0.0543025	0.0554018
PUANG NGERN	P100	2.75797	0.261	0.0399395	0.0507687	0.0567009	0.0519238	0.0559793	0.0525345	0.0514361	0.0545314	0.0563061	0.0559199	0.0536311	0.0536722	0.0528773	0.0533154	0.0545671	0.0534688	0.0543471	0.0557499	0.0556348	0.0546419	0.0550522	0.0554557	0.0556762	0.0553207	0.0549924	0.0574276	0.0565203	0.0543929	0.0552646	0.0557066	0.0544427	0.0544131	0.0554642	0.0543279	0.0552453	0.0550164	0.0570076	0.0565668	0.0560827	0.0561035	0.0573185	0.0555687	0.056035	0.0565971	0.0567959	0.0556996
NAM SAGUI 19	P100	2.62291	0.312011	0.0432592	0.0531724	0.0532096	0.052278	0.05434	0.052827	0.0501587	0.0502321	0.0509401	0.0493378	0.0512372	0.0510791	0.0506998	0.0530504	0.0539469	0.0540801	0.0525659	0.053719	0.0521385	0.0537424	0.0530561	0.0540367	0.053502	0.0520861	0.0529222	0.0533202	0.0521889	0.0513237	0.0534582	0.0532599	0.0519313	0.0525354	0.0516264	0.0525491	0.0515798	0.0524642	0.0525031	0.0531784	0.0539292	0.0529408	0.0542056	0.0530056	0.0539278	0.0537056	0.0529327	0.0528488
BUN MAH	P100	3.45142	0.29425	0.0286195	0.0523245	0.0479574	0.0472056	0.048479	0.0505896	0.0503445	0.0507063	0.0483929	0.0506113	0.0507687	0.0500385	0.0525346	0.0505586	0.0518493	0.0511164	0.052502	0.0531862	0.0523483	0.0551551	0.0542166	0.0533008	0.0549224	0.0547648	0.0546752	0.0553502	0.052846	0.0533254	0.0544385	0.0546102	0.0543268	0.0531911	0.053909	0.0540432	0.0535542	0.0546865	0.0545973	0.0547346	0.054605	0.0552541	0.0554892	0.055587	0.0562739	0.0544425	0.055073	0.055564
RD8	P100	4.06286	0.280389	0.0234654	0.0560647	0.0548607	0.0556865	0.0558681	0.0548202	0.0553058	0.0575647	0.0544484	0.057196	0.0544255	0.0558186	0.055718	0.0576283	0.0548697	0.0570023	0.0574624	0.0550918	0.0565007	0.0573543	0.0558704	0.0589053	0.0559328	0.0552305	0.0571336	0.0548362	0.0564792	0.0557308	0.055186	0.0565413	0.0556234	0.0548444	0.0561957	0.0558416	0.0559379	0.0555771	0.0564159	0.0558733	0.0556784	0.0568045	0.0571455	0.0558124	0.0556042	0.0557488	0.0554641	0.0564902
RD13	P100	1.85104	0.11014	0.0268237	0.0503885	0.0491389	0.0496622	0.049028	0.0509839	0.047275	0.0506826	0.0510669	0.0481132	0.050805	0.0500061	0.0489215	0.0509727	0.049842	0.0508772	0.0490815	0.0501722	0.0493182	0.0498304	0.0493713	0.0495694	0.0494243	0.0486794	0.047866	0.0485672	0.0476489	0.0476884	0.0479106	0.0473945	0.0473349	0.0469875	0.0470776	0.0478593	0.0470431	0.0477204	0.0477104	0.0484343	0.0476983	0.0487955	0.0487603	0.048402	0.0486847	0.0486588	0.0482822	0.048645
JAO DAM	P100	3.16867	0.379312	0.0502894	0.0537659	0.0532196	0.0506807	0.0537078	0.0529801	0.0518552	0.0513153	0.049404	0.0519968	0.0544864	0.0493324	0.0523327	0.0509022	0.0538937	0.0530684	0.0537612	0.0555261	0.0548039	0.0531052	0.0525833	0.0529382	0.0541	0.0549283	0.0541865	0.0517173	0.0531009	0.0530688	0.0534231	0.0527334	0.05275	0.0524098	0.0527647	0.0528661	0.0528094	0.0544535	0.0545534	0.0537505	0.0539903	0.0545676	0.053817	0.0542915	0.0547622	0.0545297	0.0538714	0.0542151
JAO DAENG	P100	3.32007	0.343333	0.0398082	0.0589178	0.0575364	0.0558515	0.0579107	0.0544556	0.0589442	0.0538088	0.0543239	0.0567232	0.0553827	0.054426	0.057025	0.0574456	0.0552347	0.0563217	0.055925	0.0586437	0.0551017	0.0554304	0.0565994	0.055495	0.0542796	0.0566592	0.0565213	0.0567324	0.056544	0.0561378	0.057554	0.055123	0.0571535	0.0550916	0.0564294	0.0558603	0.0551082	0.0567726	0.0548025	0.0558623	0.0560151	0.0566972	0.0566763	0.0559066	0.0567055	0.0567671	0.0571294	0.0565933
DAM DAHNG	P100	2.25161	0.389489	0.0648113	0.0553582	0.0552882	0.0591046	0.0560104	0.0521649	0.0538191	0.0542204	0.0560658	0.0534303	0.0548908	0.0544718	0.0538419	0.0540257	0.0534105	0.0534631	0.0542839	0.0553696	0.0529449	0.0551059	0.0540851	0.0529884	0.0535302	0.0531306	0.0528322	0.0530379	0.0531901	0.0524152	0.0523534	0.0516968	0.0527244	0.0513383	0.0514301	0.0522065	0.0517146	0.0523364	0.0511309	0.0520851	0.051855	0.0527872	0.0514793	0.0528572	0.0525783	0.0524217	0.0527644	0.0519436
JAO DAWK KHAO	P100	4.6285	0.393089	0.0355359	0.0568738	0.0548924	0.0535421	0.0534806	0.0506335	0.0519336	0.0562086	0.0515475	0.0500745	0.051853	0.0526995	0.0517575	0.0516528	0.0512249	0.0529588	0.0518743	0.050239	0.0518826	0.0516377	0.0491701	0.0523704	0.051167	0.0519247	0.0516631	0.0508314	0.0519564	0.0502895	0.0493906	0.0513095	0.0508361	0.0499298	0.0508631	0.0502252	0.0500691	0.049004	0.0498905	0.0504327	0.0512568	0.0508726	0.0507436	0.050882	0.0508165	0.0507081	0.0507183	0.0502218
LEUANG TAWNG	P100	3.62019	0.373111	0.0389839	0.0537308	0.0522487	0.0583894	0.0561074	0.0564284	0.0550785	0.0529233	0.0536857	0.0557499	0.0573128	0.0563561	0.0533119	0.0536765	0.055004	0.0561228	0.0555695	0.0562498	0.0551381	0.0540275	0.0537234	0.0562876	0.0555387	0.0544553	0.0550811	0.0551469	0.0547668	0.0561522	0.0546808	0.054479	0.05475	0.0555392	0.0547232	0.0540636	0.0547385	0.0532821	0.0545366	0.0558492	0.0560232	0.0560154	0.0563918	0.0556237	0.0554341	0.055713	0.055637	0.0544333
GAM LIAW	P100	3.00125	0.428622	0.0671002	0.0537308	0.0555741	0.0571106	0.0548468	0.0533938	0.0575333	0.0557345	0.0536236	0.054278	0.0547554	0.0542673	0.0516732	0.0547926	0.0539447	0.0570087	0.0562755	0.0564916	0.0550396	0.0556338	0.0556001	0.0549194	0.056023	0.0529608	0.0534779	0.0537581	0.0546702	0.0541014	0.0539956	0.0534563	0.0540514	0.0523317	0.0534906	0.0533798	0.0533327	0.0536432	0.0532257	0.0543482	0.0542608	0.0545058	0.0538458	0.0548024	0.0544129	0.0538001	0.0541745	0.0531695
TOON CHALAWNG	P100	3.39611	0.329778	0.0356461	0.0571684	0.0550031	0.051607	0.0525592	0.05688	0.0552923	0.0520527	0.0523697	0.0523564	0.0533563	0.0522322	0.0563678	0.0542779	0.055975	0.0535132	0.0530145	0.0564989	0.0552702	0.0531048	0.0560201	0.0547402	0.056369	0.0554095	0.054273	0.0558587	0.0547853	0.0545673	0.0547748	0.0534526	0.05521	0.055028	0.0544754	0.0541271	0.0551169	0.0550036	0.0559499	0.0561069	0.0556168	0.0546883	0.0562881	0.0549609	0.0562466	0.0559018	0.0568142	0.0552362
NAHNG MON	P100	3.77041	0.293888	0.0276762	0.0535803	0.05739	0.0526131	0.0500563	0.0546253	0.0506065	0.0499384	0.049939	0.0517768	0.0530234	0.0549248	0.052906	0.0542605	0.0548826	0.0541248	0.0533038	0.0537576	0.0558713	0.0539209	0.0541165	0.0545464	0.0542923	0.0543989	0.0541126	0.0537759	0.05458	0.0542393	0.0537125	0.053036	0.0528901	0.0530054	0.0541766	0.0530529	0.0545198	0.054867	0.0537044	0.0550622	0.0550627	0.0528984	0.0538738	0.0547574	0.0549924	0.0549366	0.054808	0.0538518
KHAO PRAGUAD	P100	2.67462	0.353478	0.0470586	0.052772	0.0552668	0.0546229	0.0525137	0.0524722	0.0569696	0.0505529	0.0521253	0.0511677	0.0550207	0.0559786	0.0546342	0.0553314	0.0536938	0.0528467	0.054726	0.0550637	0.0556812	0.0545186	0.0549735	0.056243	0.0556641	0.0552182	0.054859	0.0555081	0.054626	0.0553091	0.0539651	0.0541468	0.0544829	0.05394	0.0546202	0.0536744	0.0545104	0.0553292	0.0555636	0.0545692	0.05533	0.055482	0.0556381	0.0556821	0.0552907	0.0552518	0.0561281	0.0549286
KHAO SAMER	P100	3.36498	0.382233	0.0517099	0.0579838	0.0541614	0.0583734	0.0506867	0.0521053	0.0537043	0.0559559	0.0583115	0.055313	0.0551488	0.055457	0.0536383	0.056755	0.0558684	0.057035	0.0566093	0.0565456	0.0569216	0.0559411	0.0562795	0.057983	0.0559435	0.0565735	0.057964	0.0575563	0.0582011	0.0555378	0.0560792	0.0564966	0.0548363	0.0562541	0.0563554	0.0563903	0.0558135	0.0569471	0.0571775	0.057127	0.0579455	0.057277	0.056826	0.0575927	0.0581743	0.0587642	0.0579406	0.0575056
KHAO TAH JEUA	P100	3.12381	0.378456	0.0462915	0.0575824	0.0587323	0.0577006	0.0593232	0.0580452	0.0570966	0.0586943	0.0577048	0.0575156	0.053785	0.0565901	0.0588745	0.0564961	0.0561529	0.0587762	0.0596224	0.0577824	0.0598282	0.0570988	0.0574785	0.0580985	0.0591385	0.0574392	0.0575755	0.0580372	0.0580816	0.0574213	0.0575715	0.0577582	0.0570715	0.0557174	0.0573532	0.0575252	0.0575717	0.0574925	0.0576667	0.0592584	0.0589154	0.0588909	0.0590116	0.0588867	0.0576743	0.0586706	0.0591586	0.0580087
KHAO TAENG MO	P100	3.23132	0.405744	0.0550043	0.0497765	0.0514546	0.0517461	0.0533206	0.0513003	0.0511944	0.0521401	0.0508619	0.0500768	0.0529244	0.0509417	0.052281	0.0531696	0.0513878	0.0501343	0.0522531	0.0526517	0.053386	0.0507765	0.0534676	0.0531656	0.0531139	0.0519499	0.0529546	0.0523133	0.0518464	0.0519696	0.0518292	0.0513424	0.0503773	0.0506358	0.0513211	0.0508105	0.0513053	0.051861	0.0528624	0.0527613	0.0517685	0.0526622	0.0522062	0.0519203	0.0518903	0.0510321	0.0522134	0.0526879
LEB NOK	P100	2.97654	0.19945	0.0334687	0.0523699	0.0543106	0.050125	0.0526273	0.0510988	0.0512458	0.0526844	0.0508875	0.0529386	0.0532097	0.0524728	0.0538063	0.053318	0.0517653	0.0534449	0.0523158	0.0532606	0.0553405	0.054166	0.0543197	0.0534847	0.0536752	0.0531994	0.0519987	0.0543213	0.0522753	0.0518675	0.0529802	0.0520209	0.0521988	0.0517364	0.0520394	0.0538157	0.05324	0.0528145	0.0525198	0.0530546	0.0538972	0.0517032	0.0529328	0.0535419	0.053054	0.0533772	0.0524743	0.0522828
RD19	P100	3.51922	0.269422	0.0296592	0.0520722	0.0523491	0.0502667	0.0535403	0.0495717	0.0535582	0.0503383	0.0484855	0.0505328	0.0516413	0.0508427	0.0518581	0.0515955	0.0545978	0.051551	0.0529057	0.0536208	0.0546036	0.0530974	0.0517339	0.0530766	0.0541056	0.052825	0.0528985	0.0546802	0.0531899	0.0535265	0.0525889	0.0537664	0.0531859	0.0527659	0.052065	0.052955	0.05263	0.0525571	0.0533443	0.0526936	0.0520667	0.054145	0.0533309	0.0530392	0.0537648	0.053371	0.0526295	0.0526643
RD17	P100	3.62703	0.207378	0.0210653	0.057711	0.0543144	0.0570837	0.0533998	0.0522365	0.0535921	0.0493527	0.0537168	0.0547827	0.0553346	0.0549277	0.0550128	0.0550646	0.0549066	0.0540974	0.0541253	0.054557	0.0553185	0.055497	0.0550625	0.056266	0.0548485	0.0561895	0.0546574	0.0529009	0.0545066	0.0554326	0.0539463	0.0527615	0.0546559	0.0531778	0.0556772	0.0544774	0.0546572	0.0534837	0.0551831	0.0547636	0.0543678	0.0550238	0.0552582	0.0559693	0.0559608	0.0561186	0.0540127	0.0551419
GAM FEUANG	P100	3.12022	0.4575	0.0538384	0.0569585	0.054328	0.0542865	0.0530496	0.0522592	0.0552936	0.0549468	0.0559494	0.0524293	0.0555414	0.0526473	0.0549402	0.0533062	0.0536649	0.0549905	0.0535167	0.0544898	0.0541276	0.0533421	0.0528075	0.0537334	0.0539166	0.0536106	0.0525705	0.0525649	0.0545719	0.0528889	0.054013	0.0542166	0.0523139	0.05303	0.0526244	0.0512095	0.0525793	0.0517869	0.0507914	0.052922	0.053704	0.0532182	0.0534641	0.052241	0.0536393	0.052687	0.0528844	0.0538614
RD10	P100	5.16362	0.326929	0.0276267	0.0561234	0.0535075	0.0554173	0.0575586	0.0524981	0.0531668	0.0536335	0.0554793	0.0564826	0.0559194	0.0534282	0.0542223	0.055257	0.055395	0.056767	0.0569954	0.0548543	0.0552696	0.055319	0.0555728	0.0559357	0.0565465	0.0558545	0.0555082	0.0556516	0.0562995	0.0550639	0.0560954	0.0547659	0.0550517	0.0556259	0.0545404	0.0556617	0.054976	0.054964	0.0544817	0.0561466	0.0564454	0.055096	0.0539726	0.0553159	0.0548175	0.0560384	0.0539677	0.0546829
RD21	P100	5.09566	0.258217	0.0227542	0.0593974	0.0570413	0.0545288	0.0535827	0.0521099	0.0538739	0.0548919	0.0518486	0.0518205	0.0542304	0.0525155	0.0537478	0.0534282	0.0528575	0.0516093	0.0529837	0.0551476	0.054844	0.0546373	0.0533797	0.0550924	0.0546476	0.0531281	0.0539194	0.0534694	0.0542968	0.0533171	0.0533465	0.0528206	0.0532983	0.0527515	0.0530798	0.0536629	0.0538508	0.053552	0.0549846	0.0531379	0.0538729	0.0529762	0.0542023	0.0537925	0.0540218	0.0538014	0.0538858	0.0543831
RD25	P100	2.75559	0.197267	0.0282643	0.0504672	0.0486935	0.0498147	0.0498171	0.0499599	0.0490876	0.0450846	0.04635	0.0498165	0.0480447	0.0491019	0.0500012	0.0482643	0.0483146	0.0484896	0.0486787	0.0494279	0.0485528	0.0499358	0.0500686	0.0499456	0.0492035	0.0494776	0.0490405	0.0507789	0.0499658	0.0495828	0.0472618	0.0484032	0.0484202	0.0490213	0.0482254	0.0488519	0.0481796	0.0488999	0.0485907	0.0494268	0.0490102	0.049372	0.0498023	0.0497187	0.0493335	0.0492765	0.0495057	0.0481685
JAMPAH TAWNG	P100	3.09117	0.216667	0.0263531	0.0551401	0.0533806	0.0551242	0.0549804	0.0526018	0.053218	0.05445	0.0539395	0.0527979	0.0514289	0.0524716	0.0534681	0.0524131	0.0544415	0.0511734	0.0539349	0.0524092	0.0523747	0.0521174	0.0520931	0.0515269	0.052902	0.0500372	0.0507954	0.0508814	0.0505741	0.0512218	0.0511624	0.0503712	0.0520766	0.0502067	0.0503796	0.0503227	0.0506743	0.0515073	0.0511749	0.0502205	0.0512651	0.0523546	0.0519801	0.0522342	0.0524102	0.0511652	0.0516983	0.0508948
LAM YAI	P100	3.19546	0.360456	0.0427693	0.058677	0.0517426	0.0550392	0.0544347	0.052783	0.0528893	0.0529908	0.0553374	0.052639	0.0547308	0.0543788	0.0536492	0.053905	0.0545949	0.0544661	0.0550824	0.0557296	0.0558367	0.0528692	0.0547263	0.0536158	0.0557916	0.0555216	0.0561861	0.0540283	0.0543337	0.0556606	0.0532162	0.0542325	0.0539982	0.0546219	0.052664	0.0533435	0.0543168	0.0538936	0.055466	0.0550758	0.0552388	0.0556749	0.0555434	0.0550551	0.0562085	0.0560402	0.0541749	0.0554098
TAH JEUA	P100	3.48303	0.379856	0.0412328	0.0566091	0.0560565	0.0543668	0.0566903	0.0541633	0.0550338	0.0537323	0.0534341	0.0544511	0.0539096	0.0538062	0.0554588	0.0550134	0.0552357	0.0563249	0.0571468	0.0568334	0.0576233	0.0564238	0.0566355	0.0553489	0.056289	0.0572465	0.0581363	0.0556147	0.0563322	0.0567572	0.055465	0.0557347	0.0558957	0.0555852	0.0565652	0.0548931	0.0565458	0.0557749	0.0567921	0.0567686	0.05623	0.056349	0.0571154	0.0567332	0.0573282	0.0564844	0.0564148	0.0565403
LEUANG KWAI LAH	P100	3.85234	0.342087	0.0381126	0.0551717	0.0573734	0.0536609	0.0562678	0.0513944	0.0556782	0.0527267	0.0545105	0.0555554	0.0526834	0.0548373	0.0551469	0.0543509	0.0539382	0.0545935	0.0562574	0.0553019	0.055648	0.0572261	0.0563312	0.0582072	0.0578112	0.0568854	0.0562329	0.0554695	0.0561602	0.0557433	0.0561109	0.0560787	0.055012	0.0553166	0.0556014	0.0553383	0.0562222	0.0565413	0.0576716	0.056722	0.0573075	0.0573705	0.0578705	0.0559609	0.0571953	0.0563343	0.0565731	0.056365
SETTI	P100	4.04387	0.301967	0.0266377	0.0581336	0.0550492	0.0577488	0.0561022	0.0544033	0.0562152	0.0563501	0.0570521	0.0571038	0.0574985	0.0580152	0.0570055	0.0582722	0.0586029	0.0572216	0.0587196	0.0566972	0.0572245	0.0576367	0.0561456	0.0560015	0.0575965	0.0564714	0.0579287	0.055999	0.0564003	0.056392	0.0558233	0.0556769	0.0557968	0.0558484	0.0555464	0.0557102	0.0568405	0.0553499	0.0565127	0.0571499	0.0572657	0.056342	0.0568297	0.0571073	0.0571703	0.0575257	0.0566859	0.0567824
LAI MAHK	P100	3.52281	0.304422	0.0343134	0.0568583	0.0567448	0.0542629	0.0541367	0.0507511	0.0564513	0.0539555	0.0553537	0.0537486	0.0539082	0.0555041	0.0551235	0.0544294	0.0544149	0.0527359	0.0563457	0.0576627	0.0558827	0.0555967	0.055275	0.0562571	0.0557046	0.0548923	0.0553699	0.0557101	0.0544654	0.0548868	0.0543844	0.0530371	0.0552934	0.0542265	0.0542112	0.0543252	0.0547523	0.0548485	0.0555826	0.054673	0.0550562	0.0554158	0.0548594	0.0551121	0.0553306	0.0555341	0.0553233	0.0545553
KAN NAH	P100	3.58988	0.357143	0.0416861	0.0535977	0.05922	0.0540959	0.05704	0.0513921	0.0517831	0.0536094	0.051906	0.0542822	0.0524643	0.0547543	0.0557177	0.0519671	0.0548519	0.0538992	0.0565693	0.0568841	0.0546467	0.0560377	0.0532665	0.0545849	0.0555879	0.0546501	0.0550958	0.0561695	0.0554397	0.0558185	0.0542448	0.0555845	0.0541264	0.0535726	0.0540325	0.054184	0.0541423	0.0552875	0.0556263	0.055453	0.0561903	0.0553305	0.0561309	0.0559114	0.0552186	0.0552971	0.0551521	0.0562756
LEUANG TIA	P100	4.51043	0.312244	0.0260737	0.0603186	0.0466782	0.0546918	0.0524484	0.0560375	0.0509801	0.0511137	0.0534775	0.0538453	0.052138	0.0539529	0.0543122	0.0523086	0.0545632	0.0542172	0.0559563	0.0561038	0.0552315	0.0548422	0.0551432	0.0551137	0.0562843	0.055371	0.0545112	0.0550309	0.0549665	0.0549559	0.0554156	0.0541457	0.0540423	0.0546435	0.0545743	0.0534422	0.0542078	0.0552911	0.0540405	0.0551872	0.0563091	0.0550945	0.0553187	0.0572886	0.0559751	0.0552052	0.0552588	0.0549388
LEUANG GAEW	P100	3.10379	0.393	0.0512659	0.0569675	0.0570142	0.0547808	0.0564292	0.0535505	0.0527788	0.0555727	0.0525366	0.0538579	0.055038	0.0557325	0.0541805	0.0548513	0.0530624	0.0563126	0.0550824	0.0564861	0.0543499	0.0560995	0.0545791	0.0574337	0.0555669	0.0552349	0.0571396	0.0553722	0.0545497	0.0554323	0.0535378	0.0552734	0.05536	0.0531735	0.0526509	0.0547569	0.0545178	0.0548361	0.0559046	0.0546072	0.0543435	0.0543717	0.055671	0.055111	0.0553093	0.0551638	0.0552645	0.054881
LAI MAHK	P100	4.64127	0.377456	0.029062	0.0522112	0.0570101	0.0526184	0.0555388	0.0527945	0.0525946	0.0531631	0.0520702	0.0508062	0.053614	0.0521641	0.052881	0.052225	0.0554207	0.0561157	0.055079	0.053273	0.053724	0.0526382	0.0532299	0.0547943	0.0538264	0.0536618	0.0520588	0.0537418	0.0539773	0.054456	0.0524444	0.0525371	0.0547181	0.0532895	0.0523379	0.0532522	0.0521332	0.0529577	0.053054	0.053009	0.0526886	0.0541881	0.0529803	0.0537776	0.0530174	0.0526989	0.0530013	0.0522761
RD27	P100	2.78501	0.272967	0.0358925	0.0549275	0.0568639	0.0513424	0.052518	0.0503792	0.0486373	0.0514189	0.0520687	0.0529981	0.0503777	0.0522768	0.0509617	0.0519774	0.0532348	0.051403	0.0552188	0.0535639	0.0524086	0.0521945	0.0540206	0.0537118	0.0547794	0.0544162	0.05463	0.055305	0.0539585	0.0543112	0.0531273	0.0526175	0.0531591	0.0527426	0.053108	0.0537082	0.0534877	0.0531049	0.0545666	0.0550973	0.0544852	0.0555972	0.055015	0.0541208	0.054667	0.0548282	0.0547267	0.0539901
LEUANG KWAI LAH	P100	3.36341	0.336522	0.0381779	0.059195	0.062795	0.0565788	0.0522771	0.056833	0.0573691	0.0553209	0.0559287	0.0547809	0.0573534	0.0563299	0.0560736	0.0569668	0.0593942	0.0584803	0.0604524	0.0616088	0.0596267	0.0594356	0.060809	0.0592653	0.0609511	0.0599575	0.0606135	0.06077	0.0613002	0.0606893	0.0590328	0.0599471	0.0594513	0.0597211	0.0597591	0.0606121	0.06071	0.0607341	0.0607395	0.0608472	0.0616101	0.061816	0.0606634	0.0616691	0.0611212	0.0618376	0.0616761	0.0627038
SAHM RUANG	P100	3.21094	0.422956	0.0536865	0.0597948	0.0584609	0.0561109	0.0564551	0.0554514	0.056283	0.0534	0.057177	0.0540745	0.0574078	0.0534891	0.0574552	0.0565866	0.0566165	0.0560097	0.053881	0.0565968	0.0570549	0.0560108	0.0548764	0.0564809	0.0571382	0.0554609	0.0575019	0.0565272	0.0556261	0.0554378	0.0556764	0.0564545	0.0558619	0.0553778	0.0555923	0.0552266	0.055473	0.0563866	0.0564122	0.0572001	0.0562184	0.0562495	0.056713	0.0568966	0.0559232	0.0562931	0.0565518	0.0564678
LEUANG PLAH GIM	P100	2.81161	0.256844	0.0399382	0.0544884	0.0566689	0.0540159	0.0564527	0.0515389	0.0522597	0.0508643	0.050819	0.0529444	0.0550431	0.0519804	0.0533441	0.0526541	0.0537135	0.0529858	0.0512895	0.0543953	0.0542844	0.0527846	0.0520251	0.0526431	0.0536879	0.0529956	0.0512783	0.0518145	0.0536851	0.0509554	0.0521467	0.051833	0.0517918	0.0497165	0.0518208	0.0509181	0.0511128	0.050795	0.0508437	0.0524189	0.0516905	0.0528148	0.0535689	0.0522755	0.0522437	0.0528804	0.0528569	0.0529157
LEUANG HUAN	P100	3.01849	0.307778	0.036295	0.0575727	0.0556973	0.0547025	0.053905	0.0548978	0.0582114	0.05582	0.0528469	0.0544555	0.0558747	0.0547211	0.0552793	0.0552586	0.0528934	0.0551403	0.0547536	0.0556571	0.0542926	0.0536072	0.0551846	0.053064	0.0530474	0.0559404	0.0532703	0.0536139	0.0532497	0.0530527	0.0532672	0.0533044	0.0534904	0.0526147	0.0534776	0.0527803	0.053153	0.0543959	0.0543716	0.0550846	0.0538152	0.0542929	0.0552928	0.0537434	0.0548298	0.0539771	0.0537401	0.0537258
GWIAN HAK	P100	2.99261	0.3896	0.0536328	0.0593923	0.0578025	0.0556312	0.0491605	0.0527342	0.0518469	0.0503496	0.0554631	0.0529439	0.0525092	0.0521497	0.0526182	0.0512921	0.0552789	0.0521396	0.05318	0.0533932	0.0524269	0.0535651	0.0528168	0.0515898	0.0528678	0.0507978	0.0525924	0.0519746	0.0513726	0.0510786	0.0506564	0.0518514	0.0520536	0.0505393	0.0504949	0.0511033	0.0512771	0.0516138	0.0518575	0.0521898	0.0521383	0.0521481	0.0526558	0.0522085	0.0516471	0.051503	0.0511325	0.0520068
GWIAN HAK	P100	3.15894	0.388778	0.0413153	0.0602987	0.0559022	0.0535008	0.0568075	0.054025	0.0539282	0.0568588	0.0529292	0.0568622	0.0522574	0.0537499	0.0528209	0.0546894	0.052732	0.054156	0.0553312	0.0559005	0.0555409	0.0533255	0.0548123	0.0562025	0.0535849	0.0546809	0.0556949	0.0525445	0.0541369	0.0550939	0.05274	0.0534861	0.0535322	0.0526717	0.0529036	0.0544357	0.0531923	0.0530532	0.0533447	0.05441	0.0540589	0.0545453	0.0548397	0.0545332	0.0539843	0.05336	0.0535247	0.0538775
KHAO PUANG	P100	3.0252	0.277122	0.0341606	0.0599558	0.0552557	0.0560495	0.0542609	0.0524961	0.0534268	0.054	0.0553395	0.0538056	0.0513532	0.0537908	0.0542736	0.0533454	0.0554106	0.0532996	0.0549809	0.0549516	0.0550732	0.0568619	0.0563808	0.0556872	0.0559283	0.0549708	0.0544209	0.054701	0.0553998	0.0537171	0.0532719	0.0533505	0.0540461	0.0541181	0.0540196	0.0543976	0.054542	0.0542993	0.0548351	0.0554013	0.0548939	0.0553732	0.0557218	0.0558252	0.0557731	0.0551788	0.0554079	0.0551062
CHAW PLI KHAO	P100	3.55498	0.318611	0.0315009	0.0568054	0.0546134	0.0555566	0.0554557	0.0523853	0.0492425	0.0524211	0.055232	0.0529341	0.0517919	0.0539851	0.0523317	0.0513179	0.0529881	0.0528779	0.0542562	0.0544634	0.0535043	0.0527135	0.0524858	0.0543554	0.0528994	0.0542842	0.0533037	0.0536673	0.0528831	0.0537105	0.0525696	0.0525095	0.0521617	0.051939	0.0512648	0.051571	0.0520764	0.0527469	0.0520745	0.0524003	0.0533657	0.0535157	0.0529526	0.0531364	0.0530946	0.0532669	0.0521095	0.0528367
PUANG NAHK	P100	3.80088	0.289133	0.029524	0.0594976	0.0562672	0.0545035	0.0532909	0.0518621	0.0532231	0.0534229	0.0532105	0.0543661	0.0505399	0.0541074	0.0508465	0.052632	0.0527081	0.053314	0.0541453	0.0542866	0.0537623	0.0541863	0.0549702	0.054564	0.0535407	0.0543882	0.0538581	0.0539582	0.0539997	0.0528576	0.0531806	0.05288	0.0529539	0.0525466	0.0526152	0.0518515	0.0536046	0.0528326	0.0536646	0.0535884	0.0536326	0.0540101	0.0536335	0.0538076	0.0538972	0.0533905	0.0536191	0.0532595
KHAO TAH CHEUA	P100	2.90077	0.292022	0.0377056	0.0624807	0.0574715	0.0561318	0.0571403	0.0555599	0.0540414	0.0533733	0.0588601	0.0586204	0.0558162	0.0555717	0.0561943	0.0581373	0.0560512	0.0577965	0.0584745	0.0588965	0.0582827	0.0584177	0.0588597	0.0578361	0.0594101	0.0578986	0.0569723	0.057284	0.0577668	0.0557905	0.0574041	0.0576468	0.0568647	0.0572452	0.056369	0.0559414	0.0580006	0.0569541	0.0581572	0.0569014	0.0582404	0.0580732	0.0575488	0.0578013	0.0576137	0.0576207	0.0566024	0.0578817
LEUANG BAI LOD	P100	3.83996	0.302644	0.0289832	0.0519513	0.0517982	0.0507253	0.0544743	0.0521956	0.0530284	0.0527673	0.052885	0.0533167	0.0546872	0.0536603	0.0528743	0.0522983	0.05157	0.052745	0.0527984	0.0527806	0.053138	0.0521214	0.0526229	0.0523017	0.0527962	0.0516153	0.0526184	0.0520147	0.0527934	0.0517733	0.0522784	0.0516343	0.0517042	0.0516527	0.0513962	0.0516353	0.0510341	0.0515186	0.0522938	0.0522758	0.0530262	0.0523358	0.053394	0.0531969	0.0525789	0.0523587	0.0525605	0.052534
LEUANG BAI JAEK	P100	4.80961	0.302833	0.0227644	0.0611033	0.0558848	0.0490641	0.0527877	0.0525922	0.0516012	0.0553195	0.0520572	0.0515641	0.0552149	0.051961	0.0525165	0.0528492	0.0523992	0.0534454	0.0520358	0.0549061	0.0542942	0.0527338	0.0550973	0.0535215	0.0532762	0.0528199	0.053556	0.0542807	0.0534536	0.0533664	0.0524447	0.0525769	0.0529442	0.053023	0.0537674	0.0522683	0.0532208	0.053609	0.0540476	0.0537152	0.053816	0.0543035	0.0550446	0.0544325	0.0540938	0.0547032	0.0539655	0.0549128
NAM SAGUI 19	P100	3.07963	0.402033	0.0677461	0.0514517	0.054283	0.0483199	0.0535248	0.0538357	0.0530674	0.0490602	0.0542232	0.0535101	0.053467	0.0512404	0.053045	0.0552087	0.0538688	0.0556475	0.0536776	0.0538002	0.0547474	0.0552425	0.0546033	0.0555274	0.0530208	0.0563927	0.0553767	0.0561827	0.0548938	0.0559379	0.0539664	0.0540433	0.053709	0.0535013	0.0531187	0.0539251	0.0542811	0.0551802	0.0539229	0.0548626	0.0545909	0.0555784	0.0568656	0.0554117	0.0555606	0.0547634	0.0552837	0.0547166
HANTRA 60	P100	2.86074	0.243267	0.0300585	0.0529058	0.0548869	0.0538048	0.0517214	0.053394	0.0505588	0.0514062	0.0523488	0.0518339	0.0537077	0.0545013	0.0548923	0.0535989	0.0530699	0.0557281	0.0543933	0.0537808	0.0516607	0.0540616	0.0526026	0.0540936	0.0538909	0.0530078	0.0539162	0.0534463	0.052792	0.0522028	0.0527049	0.0529413	0.0522609	0.0523346	0.052909	0.0524242	0.0513884	0.0527267	0.0521078	0.0526987	0.0530447	0.0531508	0.0541972	0.0533263	0.0530469	0.0516907	0.0518673	0.0524732
CHUMPAE 60	P100	4.45899	0.3032	0.0253807	0.0521186	0.0514739	0.0532521	0.0474568	0.0524042	0.0537337	0.050857	0.0518672	0.0487555	0.0537033	0.0492017	0.0505317	0.0512652	0.0511874	0.0510864	0.0510332	0.0509318	0.0509699	0.0505519	0.052699	0.0510294	0.0508767	0.0497069	0.0500519	0.050349	0.0499476	0.0503749	0.0494204	0.0500309	0.0484177	0.0487815	0.0493766	0.0497014	0.0498336	0.0507941	0.0502251	0.0507333	0.0513185	0.0506854	0.0503608	0.050052	0.0503475	0.0503897	0.0506079	0.0494755
PATHUM THANI 60	P100	4.13514	0.309756	0.0288438	0.055132	0.0577466	0.0603151	0.0575353	0.0566858	0.0551723	0.0564746	0.0561381	0.0531642	0.0551718	0.0573467	0.0563332	0.0554119	0.053222	0.0554296	0.0561242	0.0559502	0.0568347	0.0540037	0.0537803	0.0540532	0.0539164	0.0548545	0.0552278	0.0555492	0.0531082	0.0535878	0.0513388	0.0538538	0.0522738	0.0525626	0.0529575	0.0533483	0.0517891	0.0534404	0.0532268	0.0532469	0.0529528	0.0541582	0.0540904	0.0529381	0.0535526	0.0534888	0.0542881	0.0536094
CHAI NAT 1	P100	2.68849	0.27725	0.0250311	0.0577414	0.0530889	0.0565616	0.051939	0.0528628	0.0554714	0.052427	0.0546545	0.0516242	0.0533459	0.0528207	0.0521211	0.054322	0.0559778	0.0553552	0.0525725	0.0569424	0.0548676	0.0537031	0.0546831	0.0535587	0.0548073	0.0542287	0.0548984	0.0553689	0.0529871	0.0547678	0.0537939	0.0539372	0.0534479	0.0534761	0.0547051	0.0532712	0.0526215	0.0543217	0.0548502	0.0538677	0.0542854	0.0552574	0.0548195	0.0549088	0.0552316	0.055641	0.0543235	0.0544887
NIAW DAM LAI	P100	3.93766	0.319862	0.0320569	0.0529421	0.0515089	0.050846	0.0484161	0.0484729	0.051145	0.0471945	0.0525567	0.0501739	0.0486049	0.0504582	0.0499426	0.0509451	0.0532766	0.0514447	0.0498899	0.0511795	0.0519327	0.0506857	0.0510072	0.0502697	0.0494766	0.0511377	0.0501565	0.050739	0.049758	0.0495515	0.0486275	0.0497277	0.0504994	0.0490334	0.0502636	0.0486676	0.0493366	0.0491548	0.05019	0.0504886	0.0503538	0.0502387	0.0499922	0.0506755	0.0511243	0.0501348	0.0495091	0.0500226
PAWNG AEW	P100	2.33673	0.2951	0.0516282	0.0576249	0.0575348	0.0566941	0.051076	0.0565429	0.0558276	0.0528883	0.0540827	0.0553304	0.0517256	0.0545493	0.0529736	0.0543676	0.0541193	0.0508069	0.0526663	0.0535126	0.0532018	0.0540187	0.0535148	0.0532507	0.0533753	0.0532814	0.0527077	0.0520773	0.0530161	0.0522436	0.0523994	0.0511179	0.0504947	0.0514069	0.0522444	0.0504572	0.0527552	0.0524786	0.0517166	0.0520589	0.0516118	0.0524705	0.0538821	0.0520495	0.0525836	0.0524458	0.0516392	0.0518834
LAO TAEK	P100	3.92843	0.423189	0.0365283	0.0589743	0.054572	0.0592121	0.0572046	0.0520173	0.0553807	0.0551174	0.0537188	0.0557927	0.0572644	0.0559053	0.0541896	0.056775	0.0574813	0.0555912	0.0585984	0.0572434	0.0566523	0.0569184	0.0577041	0.0583589	0.0586779	0.0589983	0.0585333	0.0580203	0.0583498	0.0578393	0.058259	0.058392	0.0579406	0.059098	0.0583948	0.0574667	0.0579621	0.0576667	0.0575853	0.05805	0.0578001	0.0592047	0.0587776	0.059079	0.0592591	0.0581319	0.0597933	0.0577949
LOOK DAENG PATTANI	P100	2.66982	0.269156	0.0416441	0.0585907	0.0544729	0.0533463	0.0515405	0.0558073	0.0532341	0.0543819	0.0521609	0.0524663	0.0508003	0.0545131	0.0539672	0.0509298	0.0510757	0.0504744	0.0536511	0.0517978	0.0510518	0.0516432	0.0518588	0.0514393	0.0529546	0.0515378	0.0497123	0.0521124	0.0510401	0.0496083	0.0516042	0.0523558	0.0507235	0.0497744	0.0507417	0.0501505	0.0511946	0.0504789	0.0504816	0.0508497	0.0506982	0.0505605	0.0518485	0.0508706	0.0508784	0.0511844	0.0503546	0.0509383
CHIANG PHATTHALUNG	P100	4.16672	0.284244	0.0286206	0.0505758	0.0555752	0.0507255	0.053619	0.0526781	0.0562336	0.0521113	0.054038	0.0524135	0.051842	0.0530643	0.0526197	0.0513433	0.0531533	0.0538519	0.050968	0.0543309	0.054284	0.054037	0.0517594	0.054404	0.0534476	0.0534817	0.0529339	0.0542495	0.0534286	0.0527363	0.053246	0.0523409	0.0520264	0.0523865	0.0525199	0.0528886	0.0530629	0.05248	0.053845	0.0532733	0.0535559	0.0520283	0.0530658	0.0544343	0.0532518	0.052598	0.0540565	0.0537824
SOON	P100	4.91598	0.387367	0.0287125	0.0588531	0.0573659	0.0574742	0.0586518	0.0549587	0.0553207	0.0579765	0.0574239	0.0553244	0.0590932	0.0566479	0.0568092	0.0574207	0.0568399	0.0579289	0.0572698	0.0579976	0.0577956	0.0578953	0.0591787	0.0577505	0.0586896	0.0581742	0.0583741	0.0571313	0.0572357	0.0562436	0.0572635	0.0572102	0.0575229	0.0563399	0.0566407	0.0572475	0.0579808	0.0572849	0.0576917	0.0576193	0.0585802	0.0588069	0.0574651	0.0577673	0.057098	0.0574949	0.0578346	0.0576024
GAEN JAN	P100	2.82339	0.256456	0.0383148	0.0561333	0.058503	0.0550646	0.0593434	0.0548717	0.0512969	0.0519682	0.0558494	0.0547981	0.055323	0.0519949	0.0564465	0.056513	0.0540783	0.0535339	0.0544228	0.0552951	0.0565671	0.054206	0.0569094	0.0554376	0.0557683	0.0563312	0.0542808	0.0550077	0.0556027	0.0545901	0.0546214	0.0541255	0.0533774	0.0543711	0.0539232	0.0545913	0.0531606	0.0539849	0.0545736	0.054668	0.0555056	0.0549804	0.0553024	0.0545764	0.0550073	0.0554598	0.0550941	0.0547877
LOOK DAENG PATTANI	P100	2.45837	0.260456	0.0440316	0.0553464	0.0582162	0.0570805	0.0570419	0.0573134	0.0549759	0.0563213	0.0530078	0.0544097	0.0559697	0.0511482	0.0551029	0.0527618	0.0561696	0.0551773	0.0542195	0.0545988	0.0530764	0.0542489	0.0553618	0.0528223	0.054518	0.0545019	0.0542836	0.0541519	0.0527973	0.0546306	0.0528528	0.0526184	0.0535676	0.0517283	0.051428	0.0519447	0.0522669	0.0522744	0.0522273	0.0535081	0.0530322	0.0528976	0.0536007	0.05338	0.0529928	0.052632	0.0535336	0.0523403
NIAW PRAE 1	P100	4.27769	0.305511	0.0266871	0.0548554	0.0542461	0.0536572	0.0506188	0.0507603	0.0548668	0.0501044	0.0516319	0.0518395	0.0546323	0.0537237	0.0545766	0.0509852	0.0530756	0.0530782	0.0532004	0.0534813	0.0524998	0.0536519	0.0533916	0.0514769	0.0525705	0.0522982	0.0532509	0.0523609	0.0526821	0.0541957	0.0535879	0.0514694	0.0521361	0.051175	0.0516852	0.0515129	0.0504722	0.0520774	0.0522426	0.0523842	0.0519089	0.053076	0.0528919	0.0520557	0.0521786	0.050762	0.0524284	0.0513962
PRACHIN BURI 1	P100	3.99855	0.248989	0.0278198	0.0556074	0.0515174	0.0554432	0.0541336	0.0524442	0.0533642	0.0546751	0.0520593	0.0563765	0.0514441	0.051983	0.0544232	0.0523309	0.0527474	0.0529741	0.0538481	0.0541027	0.0517856	0.0543451	0.0545095	0.0532224	0.0521575	0.0527032	0.0525751	0.0518803	0.052466	0.0517856	0.0512715	0.0521012	0.0522651	0.0510656	0.0522031	0.0515188	0.0513584	0.0516342	0.0527275	0.0521511	0.0518936	0.0523974	0.0525765	0.0525462	0.0519939	0.0526997	0.0521783	0.052163
RD31	P100	3.25273	0.178578	0.0246464	0.0553423	0.0596838	0.0581842	0.0550272	0.0548526	0.0532179	0.0551155	0.0515285	0.0540138	0.0546416	0.0527368	0.0546126	0.0529678	0.0511728	0.0548567	0.0517414	0.0545953	0.0526448	0.0536037	0.0535276	0.0541709	0.0535106	0.053929	0.0534102	0.0521328	0.05309	0.0523496	0.0531027	0.052295	0.0521096	0.052301	0.0540132	0.0531766	0.0534345	0.0520727	0.053212	0.0524961	0.0538745	0.052792	0.0544654	0.053057	0.0529574	0.0526824	0.052669	0.0534381
KHAO DAWK MALI 105	P100	3.97801	0.251267	0.0259924	0.0559644	0.05247	0.0594062	0.0593426	0.0520066	0.0557344	0.0566768	0.054769	0.0560402	0.0567013	0.0537397	0.0541604	0.0554383	0.0531691	0.0558436	0.0571389	0.0553388	0.0572228	0.055732	0.0548834	0.0553942	0.0554254	0.0562783	0.0544113	0.0553901	0.0560107	0.0558434	0.0547695	0.0544618	0.0546539	0.0542704	0.0542354	0.0545095	0.0549693	0.0542265	0.0550111	0.05571	0.0558337	0.0543891	0.0551507	0.0563469	0.0555104	0.0562603	0.0558912	0.0558994
CSSL11	P100	4.11761	0.230667	0.0188988	0.0562576	0.0532717	0.0501129	0.0496969	0.0537264	0.0533062	0.0545016	0.0512118	0.0523186	0.0549747	0.0500926	0.0522221	0.0514383	0.052539	0.0511612	0.0520265	0.0515501	0.0520798	0.0526508	0.0513337	0.0520965	0.051875	0.0500436	0.0507786	0.0506034	0.0495693	0.0502642	0.0505222	0.0489588	0.0505351	0.0497423	0.0494005	0.04934	0.0495908	0.0499317	0.0490667	0.0500616	0.0499251	0.0509805	0.0507216	0.0502955	0.0508378	0.0503497	0.0502823	0.0505592
UBN	P100	3.47468	0.237622	0.0257571	0.0555357	0.0574466	0.0535696	0.0518489	0.0524516	0.0539544	0.0536027	0.0529777	0.0527121	0.0522107	0.0543805	0.0507784	0.0534723	0.0551611	0.0546968	0.0530764	0.0534015	0.0539688	0.0534389	0.055239	0.0536756	0.0538123	0.053887	0.0539107	0.0527721	0.0526787	0.0525073	0.0537823	0.0532411	0.0521434	0.0525395	0.0532235	0.0520325	0.0527794	0.0531095	0.0525504	0.0539888	0.0529206	0.0536067	0.054081	0.0536482	0.0537136	0.0533433	0.0539848	0.0535094
POKKALI	P100	4.02089	0.438344	0.0445819	0.0544412	0.054882	0.0560617	0.05662	0.0547411	0.053912	0.0557349	0.0543468	0.0549181	0.0561023	0.0527168	0.0551016	0.0555601	0.0550206	0.0558002	0.0553142	0.0554986	0.0563228	0.0561547	0.0573064	0.0570862	0.057964	0.0559877	0.0555267	0.0568342	0.0569324	0.0569803	0.0552791	0.0570591	0.0569648	0.0546028	0.0554749	0.0554522	0.0564125	0.0554672	0.0556488	0.0566407	0.055217	0.0563087	0.055757	0.0556713	0.0563593	0.0564019	0.0562954	0.0554985
DAW KHAO	P100	2.65984	0.317133	0.0395539	0.0570656	0.0612144	0.0577967	0.0577372	0.0584949	0.057612	0.0574484	0.0566211	0.0571388	0.0578688	0.0583988	0.0584126	0.0585492	0.0577792	0.0570231	0.056531	0.0588289	0.0580758	0.0575836	0.0572265	0.057115	0.0590651	0.0602246	0.0589211	0.0585473	0.0573075	0.0572649	0.0558277	0.0572265	0.0567675	0.0561308	0.0566299	0.05695	0.055691	0.0561751	0.0575807	0.057314	0.0571791	0.0568111	0.0568248	0.0574066	0.0580794	0.0575049	0.0574511	0.0567996
KHAO READ	P100	4.95367	0.20552	0.0150404	0.0534257	0.0564672	0.0525247	0.0518875	0.0542996	0.0548046	0.0550635	0.0535584	0.0556916	0.055435	0.0557453	0.054477	0.0554187	0.0545609	0.0540982	0.0550371	0.055294	0.0547593	0.0548465	0.055216	0.0565262	0.0555801	0.0558424	0.0554213	0.0550426	0.0547936	0.0562135	0.0542304	0.0547481	0.0536743	0.0538028	0.0546318	0.0535254	0.0543936	0.0545489	0.0547311	0.0555038	0.055101	0.055933	0.0546384	0.0556576	0.0556958	0.0551668	0.0547647	0.055597
PAWNG AEW	P100	3.00669	0.1868	0.0255695	0.0527586	0.0483109	0.0517492	0.0523714	0.0511992	0.0500679	0.0498302	0.0486755	0.0499661	0.0492643	0.0517597	0.0506849	0.0533487	0.0499985	0.0502746	0.0508218	0.0526096	0.0521396	0.0522661	0.05139	0.0510179	0.0518795	0.0521245	0.0515881	0.0518613	0.0511032	0.0512987	0.0506421	0.0501712	0.0496802	0.0510036	0.051154	0.0503184	0.0503815	0.050944	0.0512683	0.0516863	0.0514423	0.0515398	0.0521252	0.0507979	0.0513228	0.0517777	0.0513892	0.0510284
LEUANG PRATEW123	P100	3.68966	0.307486	0.0304125	0.0520446	0.0535789	0.0552082	0.0546496	0.0510875	0.0536163	0.0543976	0.0526849	0.0529095	0.0522676	0.0552008	0.0543745	0.0578487	0.056914	0.0537093	0.0576871	0.0561692	0.0543225	0.0543003	0.0561698	0.0568003	0.0572434	0.0561768	0.0556705	0.0553895	0.0561273	0.0546142	0.0558098	0.0556155	0.0548001	0.0541789	0.0550972	0.0555467	0.0554099	0.0558546	0.0563095	0.0552287	0.0566313	0.0563737	0.0567876	0.0566457	0.0559036	0.0564727	0.0560057	0.0559675
LEUANG PRATEW 123-TC171	P100	4.15297	0.412111	0.0397824	0.0614994	0.0561463	0.0550901	0.0585715	0.0574956	0.0541933	0.0553315	0.0546052	0.0573931	0.0537606	0.0531806	0.0564426	0.0574262	0.0574904	0.0565519	0.0570259	0.0584351	0.0589747	0.0575102	0.0560764	0.0586459	0.058613	0.0571315	0.0564024	0.0567116	0.056996	0.0584164	0.0555213	0.0543852	0.0567238	0.056079	0.0563942	0.05656	0.0568282	0.0571375	0.0567242	0.0575766	0.0582643	0.0574525	0.0582277	0.0583245	0.056858	0.0581262	0.0580306	0.0571583
IR29	P100	1.91176	0.1176	0.019397	0.0548168	0.058243	0.0574088	0.0570226	0.0564405	0.0559283	0.0527904	0.054975	0.0568011	0.056038	0.0541341	0.0560449	0.0563215	0.0557934	0.0541338	0.0537626	0.0557508	0.0542811	0.0543236	0.0543762	0.0554016	0.0539364	0.0532157	0.0530795	0.0541377	0.05496	0.0536944	0.0526998	0.0538145	0.0530785	0.0528056	0.0537883	0.0527654	0.0531759	0.0536079	0.0535151	0.0534013	0.0541221	0.0538608	0.0543582	0.0535349	0.0534376	0.0534076	0.0536777	0.0533963
KHIAW HAHNG MAH	P5	0.168624	0.227725	0.479809	0.0570929	0.0548857	0.0561467	0.0519811	0.0540164	0.051703	0.0534922	0.0536798	0.0514217	0.0504542	0.0538814	0.0509527	0.0542242	0.052077	0.0543087	0.0536366	0.0542348	0.0536696	0.0544231	0.053931	0.0547901	0.0541264	0.0543888	0.053593	0.0534853	0.0540755	0.0532177	0.0537115	0.0529623	0.051966	0.0534392	0.0522768	0.0519686	0.0530487	0.0528765	0.0538126	0.0540731	0.0528935	0.0526277	0.0525751	0.0535621	0.0529513	0.05317	0.053195	0.0537612
KHAO SUPAN	P5	0.196617	0.299489	0.51553	0.0533666	0.0512569	0.054185	0.0511265	0.0537952	0.0528949	0.0514993	0.0527212	0.0528336	0.0516711	0.0531092	0.0540865	0.0518978	0.0526985	0.0519485	0.0537827	0.0543815	0.0528542	0.0544848	0.0556234	0.052969	0.0538752	0.0532978	0.0533435	0.053457	0.0535828	0.052217	0.0522718	0.0512903	0.0513783	0.0522139	0.0514779	0.0531096	0.0526106	0.0534265	0.0542464	0.0543466	0.0541349	0.0551901	0.0545106	0.0545046	0.0544537	0.0542355	0.0540752	0.0550001
LUANG PRATAHN	P5	0.245284	0.347711	0.49462	0.0573073	0.054918	0.0535522	0.0519099	0.055292	0.0506953	0.0555438	0.0546136	0.0539552	0.0590907	0.0564182	0.0533433	0.0532627	0.0539994	0.0555871	0.0550246	0.0568149	0.0551136	0.0556413	0.0566751	0.0570593	0.0549482	0.0557908	0.0543679	0.054749	0.0547119	0.0554463	0.0553422	0.055033	0.0545294	0.0536561	0.0550695	0.0553084	0.0540332	0.0553013	0.0538921	0.0554201	0.0563376	0.0553515	0.055958	0.0565986	0.0557646	0.0549473	0.0545313	0.0554547
HAHNG NAHK	P5	0.191345	0.233844	0.448805	0.0492254	0.0509346	0.050514	0.0492268	0.0468146	0.049295	0.0507098	0.048468	0.0459429	0.0454588	0.05118	0.0484039	0.050588	0.0498889	0.0497884	0.050564	0.0520752	0.0515932	0.0505989	0.0523592	0.0512542	0.0519634	0.0513873	0.0518175	0.0512208	0.0517567	0.0503738	0.0526851	0.0510081	0.0516004	0.051586	0.0515187	0.0511115	0.0516034	0.0526882	0.0520222	0.0520723	0.0532306	0.0523726	0.0529361	0.0532203	0.0525485	0.0527405	0.0521338	0.0521304
KHAO SAMER	P5	0.229308	0.259022	0.386943	0.0573493	0.0529073	0.0541354	0.0535626	0.0536754	0.052428	0.0521711	0.0528454	0.0530341	0.0497012	0.0534237	0.05195	0.0534977	0.0540824	0.0530262	0.0539718	0.0562083	0.0538257	0.0562444	0.0534948	0.0544622	0.0552257	0.056096	0.0556336	0.0577893	0.0559614	0.0563521	0.054117	0.0535203	0.0555575	0.0558648	0.0556186	0.0551253	0.0544407	0.0554057	0.0555758	0.0563063	0.05548	0.0565986	0.0558502	0.057132	0.0571789	0.0566672	0.0568744	0.0563833
LEUANG PUANG TAWNG	P5	0.223493	0.281044	0.491951	0.0529443	0.0563555	0.0522097	0.0515586	0.0505707	0.0505686	0.0487958	0.0527127	0.0507632	0.052289	0.0511275	0.0532001	0.0530846	0.0515781	0.0532164	0.0527883	0.0544863	0.0544573	0.054383	0.0544729	0.0547785	0.0528925	0.0542191	0.0522129	0.0531924	0.0516816	0.0532057	0.0542194	0.0528784	0.0534272	0.0514503	0.0529884	0.0528084	0.0528811	0.0547714	0.0533039	0.0544266	0.0544079	0.0537136	0.054608	0.0542791	0.0537152	0.0533759	0.0540418	0.0539157
LEUANG TAH YANG	P5	0.234892	0.196867	0.292598	0.0551955	0.0489607	0.0572	0.0503083	0.053994	0.0535803	0.0517642	0.0508668	0.0526018	0.0507204	0.0553056	0.0507964	0.053928	0.0533156	0.0548984	0.0550955	0.0541737	0.0538312	0.0558163	0.0533185	0.0549375	0.055125	0.0555792	0.054522	0.0548113	0.0540993	0.0543443	0.0539931	0.0550345	0.0541495	0.0543612	0.0548566	0.0543646	0.0549074	0.0546669	0.0544056	0.0545093	0.05522	0.056032	0.0557016	0.0556483	0.0543696	0.0540875	0.0548937	0.0556631
PUANG TAWNG	P5	0.219714	0.264744	0.420686	0.0522273	0.0554524	0.0525441	0.0524515	0.044082	0.0487828	0.0482595	0.0495975	0.0529346	0.0488083	0.0522029	0.0499074	0.0500262	0.0500514	0.0515533	0.0511559	0.0527124	0.053446	0.0508789	0.0503512	0.0524462	0.0522716	0.0536921	0.0520648	0.0526779	0.0518538	0.0531783	0.0515698	0.0514295	0.0511556	0.0529637	0.051903	0.0521247	0.0521608	0.052297	0.0530701	0.0519874	0.0531959	0.0529883	0.0525924	0.0527192	0.0532192	0.0531282	0.0534266	0.0537578
PRATAHN BAN BUNG	P5	0.189575	0.257311	0.463731	0.0524519	0.0489937	0.0474618	0.0477681	0.0484079	0.0475586	0.0511212	0.0491322	0.0513017	0.0503886	0.0515798	0.051305	0.0503908	0.0499587	0.0524148	0.0533725	0.0525286	0.0545565	0.0543246	0.0549346	0.0522206	0.0547772	0.0534226	0.055002	0.0530787	0.0529749	0.0529867	0.0540878	0.053643	0.0539926	0.054154	0.0541422	0.0534033	0.0545557	0.0537956	0.0546897	0.0546188	0.0551145	0.0561502	0.0559985	0.0567858	0.055897	0.055297	0.0565059	0.0554507
DAW SAHM DEUAN	P5	0.208347	0.237275	0.400004	0.0545252	0.0483634	0.050012	0.0525687	0.0519649	0.0479839	0.0496755	0.0474852	0.0474401	0.0507982	0.0493413	0.0506672	0.0512095	0.0496419	0.0500864	0.0511186	0.0506965	0.0521523	0.0531497	0.0513889	0.0525426	0.05256	0.0527446	0.0513208	0.0518731	0.0525105	0.0521427	0.052102	0.0512681	0.0514897	0.0511359	0.0506995	0.0514425	0.0505946	0.0516733	0.0511427	0.0522511	0.0521229	0.0517266	0.0528321	0.0525671	0.0528118	0.052377	0.0515512	0.0519822
KHAO GAEW	P5	0.17386	0.2804	0.575003	0.0558505	0.0618776	0.0539771	0.0580835	0.056706	0.0537668	0.0563375	0.0577626	0.0575217	0.0576377	0.056721	0.0568858	0.0567128	0.0551761	0.0571507	0.0584599	0.0574298	0.0568954	0.0583185	0.0577229	0.0601194	0.0578428	0.0573366	0.0583976	0.0592119	0.0589602	0.0577025	0.0575745	0.0581237	0.0581842	0.0578211	0.0575489	0.0577235	0.0576957	0.0582228	0.0582434	0.0584367	0.0576803	0.0583475	0.0594327	0.0587471	0.0582506	0.0588882	0.0587403	0.0585551
LEUANG NGAHM	P5	0.202836	0.323489	0.556575	0.0560005	0.0531173	0.0509841	0.0488876	0.05143	0.0497361	0.0506029	0.0486822	0.0505167	0.0478557	0.0509706	0.0505784	0.0510978	0.0499483	0.0505081	0.0517251	0.0516666	0.0507944	0.0543627	0.0516528	0.0510218	0.0515974	0.052342	0.0534296	0.0514079	0.0511257	0.0511274	0.0515329	0.0513687	0.0514856	0.050387	0.0512492	0.0509354	0.0513856	0.0515225	0.051848	0.0516552	0.0520228	0.0522539	0.0521776	0.0529486	0.0519642	0.052505	0.052711	0.0516449
PUANG TAWNG	P5	0.171725	0.332486	0.667142	0.0545229	0.0525218	0.0469637	0.0542371	0.0532275	0.0508618	0.0522656	0.0506296	0.0524334	0.0522831	0.0528321	0.0535758	0.0521107	0.0556785	0.0542674	0.0539567	0.0531777	0.0532826	0.053397	0.0539276	0.0552138	0.0552629	0.0551294	0.0531392	0.0553617	0.0558349	0.0540414	0.0531378	0.0546804	0.0539703	0.0546967	0.0552039	0.0561582	0.0552859	0.0548638	0.0554528	0.0556935	0.054794	0.05551	0.0564047	0.0559336	0.0556099	0.0560941	0.0558716	0.0556484
NIAW KHAO	P5	0.235363	0.308044	0.456305	0.0591672	0.0524688	0.0553485	0.0566593	0.0537681	0.05413	0.0522268	0.0529815	0.0521546	0.0532504	0.0539111	0.0528155	0.0519841	0.0524984	0.0529557	0.0517003	0.0517584	0.0514133	0.0530305	0.0536539	0.0529239	0.0520684	0.0520991	0.052396	0.0523479	0.0524959	0.0521666	0.0525861	0.0517206	0.0520201	0.053295	0.0520036	0.0525833	0.0516757	0.0509953	0.0524796	0.0518803	0.0512127	0.0527002	0.0511647	0.0520329	0.0519412	0.051502	0.0515374	0.0522298
E-MUM	P5	0.231468	0.3782	0.557513	0.0530738	0.0554332	0.052649	0.0514331	0.0513294	0.0503952	0.0515285	0.0524466	0.0495162	0.0538761	0.0498669	0.0504706	0.0522895	0.0534916	0.052205	0.0523094	0.0525395	0.0531348	0.0560638	0.0541617	0.0530503	0.0535629	0.0529796	0.053346	0.053099	0.0529346	0.0540333	0.0524964	0.0525942	0.0532245	0.0521051	0.0535239	0.0537195	0.0527989	0.0538434	0.0530101	0.0529109	0.0538516	0.0536062	0.0541351	0.0532603	0.0536358	0.0540696	0.0535819	0.0536678
DAWK KHAH	P5	0.210679	0.190456	0.309418	0.050908	0.0504365	0.0510553	0.0497865	0.0521624	0.048242	0.0494325	0.0491635	0.0491295	0.0498286	0.0518049	0.049788	0.0497608	0.0513713	0.0508731	0.0521269	0.0509038	0.0510555	0.0534477	0.0524668	0.0531459	0.052616	0.0522233	0.0540913	0.0526601	0.0544716	0.0539429	0.0534206	0.0525673	0.0536817	0.0543686	0.0529809	0.0535956	0.0531024	0.0537872	0.0532174	0.053877	0.0542887	0.0542583	0.0533555	0.0536397	0.0540101	0.0536901	0.0540254	0.0539417
RAHK HAENG	P5	0.223016	0.314025	0.475893	0.0549276	0.0555877	0.0536747	0.0502825	0.0485871	0.0514631	0.0478911	0.0502561	0.0488985	0.0483365	0.0515468	0.0492146	0.0531463	0.0514671	0.0536496	0.052165	0.0526139	0.0524226	0.054813	0.0533633	0.0530589	0.0547426	0.0553652	0.0544059	0.0542219	0.0559463	0.0543306	0.0543281	0.0540175	0.054727	0.0539535	0.0547543	0.0547534	0.0539062	0.0548779	0.0543568	0.0544663	0.055852	0.0551862	0.054945	0.0551774	0.054963	0.0538302	0.0547551	0.0542293
LEUANG GLAHNG	P5	0.208848	0.309412	0.494659	0.0566797	0.0537323	0.0554307	0.0520908	0.0545223	0.0535005	0.0522822	0.0527563	0.0481077	0.0528491	0.0528769	0.0522138	0.0522528	0.0533184	0.0505596	0.0532938	0.0516696	0.050279	0.0527041	0.0510458	0.0521485	0.0512282	0.0519786	0.0516225	0.0522685	0.0506562	0.0514284	0.0514504	0.0519116	0.0511158	0.0521669	0.0510179	0.0512084	0.0518331	0.0511276	0.0510946	0.0519406	0.05112	0.0521398	0.0523209	0.0520869	0.0524661	0.0523852	0.0521194	0.0518733
KHAO KOD	P5	0.198977	0.309722	0.521375	0.0528961	0.0557381	0.0543536	0.0581	0.0534806	0.0537325	0.0543432	0.054714	0.050143	0.0524629	0.0526153	0.0526605	0.056354	0.0551035	0.0554373	0.0539296	0.0528745	0.0556051	0.055816	0.0546485	0.0557184	0.0538894	0.0553557	0.0547279	0.0551807	0.0558497	0.0552404	0.0545935	0.0539468	0.0535771	0.0540509	0.0551344	0.053053	0.0542896	0.0544713	0.0560329	0.0554479	0.0548411	0.0556925	0.0547653	0.0548505	0.0561041	0.0552146	0.05604	0.0561199
JAE GAN	P5	0.241424	0.300011	0.423145	0.0556203	0.0530675	0.0540941	0.0512254	0.0527771	0.0546848	0.0543834	0.0562061	0.053863	0.0517196	0.0567251	0.0529921	0.0535821	0.0544311	0.0561579	0.0566129	0.0574301	0.0548931	0.0566836	0.054297	0.0557484	0.0565122	0.0576847	0.0581291	0.0567857	0.0546375	0.0558612	0.0563646	0.0550212	0.0551597	0.0540892	0.0559827	0.0548484	0.0567128	0.0554917	0.0563543	0.0563967	0.0565249	0.0553609	0.0560918	0.056556	0.0564057	0.0570931	0.0564996	0.0571847
PRA IN	P5	0.258936	0.294689	0.399171	0.0522981	0.0517035	0.0500714	0.0515066	0.0511135	0.0515766	0.0514806	0.0503009	0.0526695	0.0498295	0.0501703	0.0554769	0.0503784	0.0515655	0.052845	0.0531878	0.054856	0.0547119	0.0548933	0.0553206	0.0555902	0.0545738	0.0554125	0.0543666	0.0556646	0.0560667	0.0544801	0.0548701	0.0559991	0.0542459	0.0549935	0.0552521	0.0551834	0.0546739	0.0554627	0.0557179	0.0557358	0.0552893	0.0556706	0.0565012	0.0553982	0.0564578	0.0557914	0.0561266	0.0560272
MA GAWK	P5	0.22273	0.229714	0.391931	0.0570548	0.0554713	0.0567316	0.0539936	0.0537591	0.0527525	0.0531833	0.0534782	0.051775	0.0511969	0.0519112	0.0546207	0.0527902	0.0531856	0.0539017	0.0526456	0.0544906	0.0545408	0.0541013	0.0538744	0.0530862	0.0559816	0.0539194	0.0520893	0.0546211	0.0527737	0.0549948	0.0546622	0.0533936	0.0532179	0.0538535	0.0534087	0.0536503	0.0530933	0.0539237	0.0540134	0.053401	0.0530642	0.054779	0.0536185	0.0543458	0.0543547	0.0533833	0.0542424	0.0532137
IN PAENG	P5	0.254652	0.343178	0.470939	0.05565	0.0501972	0.0510832	0.0524192	0.0518252	0.050374	0.052214	0.0515741	0.050108	0.0534769	0.0531362	0.0560056	0.0529681	0.0544306	0.0561356	0.0522534	0.0552941	0.0548864	0.0569003	0.055503	0.0552864	0.05714	0.056312	0.0549553	0.0559574	0.0569683	0.0559244	0.0557059	0.0564065	0.0564086	0.055332	0.0552544	0.0560448	0.0563404	0.056831	0.0570751	0.0569159	0.0560681	0.0569795	0.0571855	0.0565705	0.0565125	0.0558352	0.0563868	0.0560705
SAM AHANG	P5	0.224444	0.34885	0.539204	0.0506646	0.0474272	0.0497894	0.0485494	0.0483252	0.0471789	0.0510669	0.0479395	0.0485594	0.0494355	0.0499899	0.0475746	0.0481581	0.0508874	0.0491462	0.0524405	0.0510081	0.0507437	0.0510694	0.0531288	0.0520991	0.0529483	0.0521221	0.0527413	0.053299	0.0527079	0.0530773	0.0514453	0.0525364	0.0526022	0.0516173	0.052046	0.052502	0.0527363	0.0536154	0.0532971	0.0528116	0.0542618	0.0536219	0.0529419	0.0539539	0.0527137	0.0518623	0.053786	0.0532477
MA YOM	P5	0.236493	0.331611	0.481985	0.0533358	0.0568855	0.0564267	0.0514147	0.0536009	0.0559284	0.0555787	0.0549297	0.0525623	0.0530787	0.0514504	0.0545286	0.0560716	0.0532729	0.0554944	0.0536635	0.0567543	0.0544111	0.0559914	0.0562067	0.0553513	0.0557894	0.0573391	0.0564471	0.0578249	0.055613	0.0558027	0.0556059	0.0582648	0.0560446	0.0556758	0.0574985	0.0567328	0.0559995	0.0564252	0.056625	0.0564464	0.0568654	0.0569977	0.0567696	0.0558804	0.0575434	0.0557822	0.0562296	0.0562434
E-LAI	P5	0.247741	0.3813	0.530802	0.0574232	0.0532573	0.0530356	0.0556094	0.0519855	0.0528536	0.052815	0.0547575	0.0512529	0.0532069	0.0535971	0.0534044	0.0540648	0.0537118	0.0539613	0.0551306	0.0548559	0.053123	0.0555129	0.0533486	0.0538565	0.0549549	0.0527727	0.054833	0.054343	0.0539165	0.0534873	0.0534272	0.0525186	0.0522212	0.0535919	0.0524005	0.0536391	0.0522595	0.0532103	0.0530954	0.0534182	0.0537147	0.0542529	0.0534512	0.0531955	0.0540803	0.0533639	0.0539606	0.0539294
GRA DAHD	P5	0.218619	0.352067	0.549697	0.055476	0.0519854	0.0541145	0.0561859	0.0526723	0.0540748	0.0535136	0.0536081	0.0531188	0.0573079	0.0547885	0.0544063	0.0561607	0.0569632	0.056991	0.055048	0.0564171	0.0538477	0.0570567	0.0564601	0.0572294	0.0559945	0.0553211	0.0565244	0.0560759	0.0562657	0.0563133	0.0563978	0.055519	0.0550586	0.0540386	0.0559738	0.0558356	0.0563646	0.0553441	0.0553491	0.0556334	0.0554331	0.0554644	0.0556826	0.0545583	0.055648	0.0560906	0.0556047	0.0557559
KHAO BAHN POD	P5	0.260004	0.309213	0.417311	0.0576301	0.0523279	0.0542337	0.049684	0.0514638	0.0493411	0.0528127	0.0513021	0.0495515	0.0502037	0.0526257	0.051411	0.0512668	0.0537247	0.0555833	0.0545797	0.0556477	0.0528807	0.0546491	0.0545795	0.0549711	0.0558699	0.0561536	0.0550066	0.0557323	0.0552696	0.0553984	0.0550947	0.0547627	0.0558123	0.0548531	0.0552754	0.0544699	0.0557231	0.0559299	0.0549746	0.0553191	0.0560749	0.0552584	0.0564183	0.0562942	0.0555634	0.0561718	0.0557495	0.0553712
TAH BAHN	P5	0.216026	0.286522	0.4571	0.0534007	0.0545122	0.0511368	0.0517763	0.0532325	0.0554311	0.0495713	0.0535361	0.0541344	0.0516137	0.0531912	0.0509761	0.0553416	0.0542489	0.0545819	0.0543986	0.0563792	0.0549615	0.0538707	0.055871	0.0537544	0.0531826	0.0552213	0.0546788	0.0539695	0.0554594	0.0538944	0.0546316	0.0541539	0.0538857	0.0535572	0.0532853	0.054759	0.0542135	0.053574	0.0538106	0.0546937	0.0536363	0.0542967	0.0542618	0.053987	0.0537896	0.0543555	0.0529555	0.0541154
MAHK YOM	P5	0.206971	0.204378	0.418853	0.0610355	0.0577273	0.054299	0.0565362	0.0517456	0.0518743	0.0541066	0.051836	0.0553656	0.0521475	0.0530792	0.0527775	0.0534018	0.0550036	0.0547492	0.056231	0.0568972	0.0569061	0.0569674	0.0563052	0.0541054	0.0569569	0.0557443	0.05463	0.0553453	0.0557358	0.0563854	0.0555965	0.0554452	0.0551824	0.0553842	0.0562657	0.0553777	0.0546713	0.0554449	0.0565235	0.0574807	0.0558496	0.0564225	0.0574005	0.0564729	0.0563689	0.056572	0.0561188	0.0558387
HAHNG MAH NAI	P5	0.239236	0.284243	0.394748	0.0555629	0.0532021	0.0544266	0.0549715	0.052861	0.053285	0.0542434	0.055111	0.0512093	0.051822	0.0546569	0.0521409	0.0521333	0.0509425	0.051924	0.055624	0.0539253	0.0520618	0.0547062	0.0572312	0.0528415	0.05578	0.0554528	0.0535392	0.0539959	0.0532502	0.0524682	0.0533426	0.052146	0.0534964	0.0544315	0.0529571	0.0529139	0.0533799	0.0528824	0.0532922	0.0538157	0.0535927	0.0535184	0.0534526	0.0540918	0.0531314	0.0537844	0.0540234	0.0527756
KHITOM KHAO	P5	0.257393	0.274244	0.381627	0.05782	0.0558368	0.0525115	0.0535276	0.0511241	0.0527824	0.0548981	0.0557167	0.0518844	0.0525113	0.0529037	0.0546187	0.0531998	0.0542448	0.0557411	0.0537286	0.0548656	0.0546711	0.0551825	0.0547037	0.0549724	0.0556267	0.0542925	0.0548506	0.0546199	0.0543973	0.0546341	0.0539869	0.0536153	0.053493	0.0546655	0.0546175	0.0538282	0.0545313	0.0541142	0.0541545	0.0548869	0.0546723	0.0553696	0.0553026	0.0552419	0.0551421	0.0539066	0.0543828	0.0546954
LEUANG DONG	P5	0.204216	0.357389	0.605604	0.0575392	0.0567215	0.0507459	0.0566629	0.0518576	0.0551808	0.0492076	0.0543543	0.0538643	0.052331	0.0508915	0.05477	0.0559506	0.0538787	0.055094	0.0546445	0.0550533	0.0562036	0.0554251	0.0573962	0.0560475	0.0568683	0.0551568	0.0570409	0.0571237	0.0552966	0.0554295	0.0547739	0.0542112	0.0549501	0.0550814	0.0549918	0.0549359	0.0552267	0.0554644	0.0552791	0.0558746	0.0560364	0.0569175	0.0557418	0.0556147	0.0555322	0.0556957	0.0557566	0.0554686
PLAH SEW	P5	0.185709	0.286767	0.527677	0.053434	0.0516755	0.0508385	0.0494612	0.0519982	0.0495282	0.0533472	0.0512088	0.0499923	0.0478571	0.0544007	0.0524169	0.0497248	0.0507035	0.0514358	0.0523814	0.0532677	0.052402	0.05192	0.0541559	0.0526971	0.0523231	0.0519261	0.050225	0.0516563	0.0517075	0.0512326	0.0510247	0.0510894	0.0505655	0.050454	0.051413	0.0517579	0.0515136	0.0514035	0.0507111	0.0509574	0.0516142	0.050987	0.0524422	0.0517706	0.0523919	0.0516343	0.0515801	0.0513385
RUANG DIAW	P5	0.208009	0.290389	0.46612	0.0568256	0.0581742	0.0551497	0.0547917	0.0542419	0.0526796	0.0532246	0.0528126	0.0527441	0.056418	0.0553759	0.0557205	0.0550563	0.055048	0.0572912	0.0572249	0.0536513	0.0540062	0.0554135	0.05698	0.0568058	0.0545289	0.0565634	0.0560632	0.0538717	0.0558507	0.0542642	0.0559879	0.0542716	0.0553136	0.0551806	0.0540148	0.0543581	0.0551798	0.0566233	0.0551721	0.0548178	0.0550322	0.0552889	0.055108	0.0546033	0.0547815	0.0543519	0.055526	0.0546048
LAO TAEK	P5	0.205738	0.327557	0.534559	0.0532994	0.05362	0.0526091	0.0565151	0.0525073	0.0543074	0.052258	0.0492173	0.0538586	0.0548526	0.0505813	0.0516915	0.0536633	0.054594	0.0525761	0.0551751	0.0551358	0.0545504	0.054016	0.0554614	0.0547594	0.0535508	0.0543306	0.053901	0.0548554	0.0534438	0.0534767	0.0548808	0.0532008	0.0541936	0.0516892	0.0526108	0.0527804	0.0532508	0.052792	0.0523146	0.0529552	0.0543065	0.0536785	0.0540415	0.0530105	0.0537488	0.0528766	0.0535088	0.0534321
DAENG NAH	P5	0.235478	0.288911	0.408388	0.0552009	0.0541216	0.0521106	0.056657	0.0561338	0.0507871	0.053083	0.0532848	0.0530626	0.0528776	0.054943	0.0507208	0.0521796	0.0521403	0.0525986	0.0530978	0.0541666	0.0536303	0.0545085	0.0542432	0.053845	0.0559528	0.0534287	0.0542073	0.0535847	0.0549777	0.0537542	0.0533913	0.054445	0.0533655	0.0527809	0.0529764	0.0534398	0.0536916	0.0535289	0.0535363	0.0544025	0.0543464	0.0550757	0.0542327	0.0545926	0.0546291	0.0544721	0.0536518	0.0536962
PUANG HAHNG NAHK	P5	0.229134	0.307311	0.448813	0.0576069	0.0547856	0.0539683	0.0522066	0.0508185	0.0522227	0.0514847	0.054337	0.0537329	0.0539096	0.0541368	0.0535209	0.0541055	0.0547328	0.0548412	0.0557803	0.0558028	0.055208	0.0553617	0.0557658	0.0568974	0.056236	0.055618	0.057064	0.0574128	0.0564643	0.0560884	0.0562718	0.0558491	0.0568746	0.0541011	0.0553816	0.0560644	0.0560859	0.0568713	0.0568702	0.0569218	0.0572026	0.0573789	0.057335	0.0572766	0.0571741	0.0564155	0.0572294	0.0565641
LEUANG NOI 31-1-39	P5	0.236238	0.320767	0.467123	0.0570464	0.057556	0.0523752	0.0507946	0.052976	0.0506036	0.0490327	0.0488822	0.054599	0.0505544	0.0512299	0.0529194	0.0501675	0.0527885	0.0547921	0.0526291	0.0509006	0.0529096	0.0526574	0.0532994	0.0519133	0.0525154	0.0526339	0.0533068	0.0528993	0.0537651	0.0537409	0.0520387	0.0525006	0.0517621	0.0525372	0.0521401	0.0526077	0.0519934	0.0523168	0.0532538	0.0518157	0.0534825	0.0533232	0.053148	0.0525553	0.0530237	0.0539498	0.0528885	0.0528434
JUD MAWN	P5	0.212339	0.331962	0.567806	0.057719	0.0595572	0.0593966	0.0600126	0.0556133	0.0526147	0.0551839	0.0542261	0.0556773	0.055411	0.0544444	0.05701	0.0551139	0.0558113	0.0557999	0.0549237	0.0554992	0.0550675	0.0576546	0.0585745	0.0575122	0.0582444	0.0592975	0.0570564	0.0576245	0.0569284	0.0566249	0.0560278	0.0573203	0.0560762	0.0572791	0.0571401	0.0565581	0.0579068	0.0560674	0.0579504	0.0573968	0.0577843	0.0579368	0.0582439	0.0566997	0.058622	0.0583637	0.0587571	0.0579005
KHAO SA NGUAN	P5	0.187334	0.240843	0.450432	0.0583928	0.0543276	0.0552105	0.0541307	0.0531247	0.05352	0.05551	0.0517884	0.0534957	0.0557137	0.0549109	0.0539582	0.0525797	0.0540494	0.0571209	0.0553253	0.0545244	0.0561354	0.0559295	0.0566348	0.0552357	0.0559377	0.055142	0.0555177	0.0569	0.056358	0.0556062	0.0555515	0.0544497	0.0556623	0.0542518	0.0546524	0.0549516	0.0556147	0.0559955	0.0553506	0.0563375	0.0553687	0.0565912	0.0560281	0.0569534	0.0564079	0.0552937	0.0570157	0.0561241
CHAW MA GAWK	P5	0.222586	0.246367	0.425958	0.0506676	0.055403	0.0511483	0.0456275	0.0488577	0.0545002	0.0550307	0.0525466	0.0518972	0.0511968	0.0500463	0.0509725	0.0502098	0.0534241	0.0511872	0.0534937	0.0520657	0.0525125	0.0533045	0.053287	0.0532941	0.0539427	0.0548431	0.0542315	0.0529538	0.0535037	0.0537782	0.054652	0.0526522	0.0525319	0.0526075	0.0524618	0.053261	0.0524836	0.0533897	0.0529786	0.0525211	0.0531192	0.0537307	0.0534651	0.05303	0.0534853	0.0544082	0.0537904	0.0530291
MA FAI	P5	0.23752	0.338111	0.492662	0.0592022	0.0577109	0.0550118	0.0544326	0.0525753	0.0510655	0.0538479	0.0550832	0.0540782	0.0538233	0.0562737	0.0548883	0.0570464	0.0553642	0.0570755	0.0561402	0.0557324	0.0556854	0.0562009	0.0575415	0.0583276	0.0565424	0.0572071	0.0569234	0.0571096	0.0574477	0.0586303	0.0572582	0.0584422	0.0567285	0.0571976	0.0575283	0.0583164	0.0573204	0.0569773	0.056544	0.0577741	0.0581635	0.0584995	0.0575363	0.0578126	0.0579509	0.0583075	0.0582706	0.0577109
JAO RAHK HAENG	P5	0.170789	0.217888	0.454627	0.0492608	0.0534317	0.051321	0.048692	0.0519312	0.0495222	0.0485457	0.0495694	0.0477384	0.0516432	0.0507237	0.0498032	0.04919	0.0521159	0.0509184	0.0517687	0.0541138	0.052505	0.0526861	0.0505687	0.0520423	0.0529453	0.051196	0.052383	0.052534	0.0533612	0.0525956	0.0525943	0.0525486	0.0527973	0.0524336	0.0519493	0.0526432	0.0510475	0.0521859	0.0532805	0.0525253	0.0536722	0.052501	0.052758	0.0528163	0.0533969	0.0535236	0.052046	0.052415
TA POW GAEW 161	P5	0.187387	0.317556	0.573678	0.0588698	0.0548676	0.0549944	0.0545307	0.0552916	0.0548276	0.0535877	0.054904	0.0533901	0.0535246	0.0550994	0.0552996	0.0540957	0.054098	0.0549947	0.0545271	0.05504	0.0554769	0.0560518	0.0547998	0.0568468	0.0565498	0.0558302	0.0558506	0.055074	0.0550062	0.0552756	0.0550496	0.0550339	0.0547953	0.0548693	0.0546115	0.0558132	0.0539328	0.0539817	0.0549325	0.0547403	0.0550263	0.0556054	0.0552401	0.0558561	0.054648	0.0559027	0.0548338	0.0553822
KHAO GON JUD	P5	0.20725	0.321533	0.54103	0.056897	0.0532242	0.0554177	0.0542269	0.0505476	0.0514043	0.049846	0.05137	0.0513828	0.0518506	0.0498001	0.0529958	0.055169	0.0523708	0.0541142	0.0564927	0.0567823	0.0560204	0.0556571	0.056849	0.057002	0.0565604	0.0552512	0.0559181	0.0568463	0.0559328	0.058284	0.0573971	0.0559912	0.0570114	0.057054	0.0556942	0.0562095	0.0575233	0.056509	0.0557008	0.0580108	0.056887	0.0579955	0.0585789	0.0567947	0.0574524	0.0576435	0.0577322	0.0568182
PLAH KHAENG	P5	0.244562	0.312133	0.602909	0.0608053	0.0549911	0.0531441	0.0577409	0.0531117	0.0549431	0.055446	0.0550074	0.0549888	0.0542233	0.0556284	0.053448	0.055304	0.0560352	0.0561894	0.0555139	0.0564715	0.0561234	0.0577357	0.0579317	0.0574017	0.0577419	0.0586128	0.0578793	0.0578638	0.0561544	0.0569588	0.0563752	0.0573055	0.0556397	0.0574819	0.0568756	0.0577072	0.0561726	0.0554929	0.0575591	0.0570699	0.0574922	0.0583266	0.0573828	0.0572526	0.0569988	0.0579383	0.056669	0.0565434
JAO KHAO	P5	0.180101	0.362378	0.68603	0.0583074	0.051618	0.0514693	0.0540095	0.0505809	0.0530687	0.0477695	0.0521523	0.0511946	0.0518123	0.0499281	0.0518278	0.0520879	0.0511311	0.0541384	0.0532359	0.0540452	0.0543104	0.0531369	0.0556741	0.0533233	0.0549439	0.0546456	0.0547523	0.0541556	0.0546037	0.0539868	0.0539713	0.0538292	0.0545578	0.0533153	0.0553505	0.0541225	0.0542979	0.053959	0.0538626	0.0534639	0.0546554	0.0543743	0.0548742	0.0551459	0.0533783	0.0555854	0.0550635	0.0561389
MUAY HIN	P5	0.259211	0.292989	0.395272	0.0543999	0.0549861	0.0499473	0.0502897	0.0503585	0.05034	0.0502751	0.0466264	0.0531813	0.0486232	0.0503595	0.0507761	0.0551113	0.0521486	0.0526251	0.0519222	0.0515654	0.0522335	0.0551313	0.0537537	0.0540226	0.0541603	0.0537402	0.0548298	0.0538083	0.0541108	0.0553251	0.0533669	0.0542774	0.0549549	0.0544525	0.0542918	0.0549709	0.0548029	0.0552113	0.0558143	0.0548707	0.0557386	0.0558135	0.0563546	0.0560718	0.0563526	0.0558982	0.0549739	0.0557722
LEUANG PRATEW	P5	0.196686	0.286883	0.56211	0.0550379	0.0559559	0.0536947	0.0553052	0.0571237	0.0546584	0.0551182	0.0506997	0.0521637	0.0557689	0.052791	0.0523399	0.052702	0.0556728	0.057569	0.0565084	0.0572485	0.056187	0.0553059	0.0547319	0.0556508	0.0575263	0.0553778	0.0558204	0.0555532	0.0544359	0.0546475	0.0549271	0.0546289	0.0546412	0.0551359	0.0554936	0.0546211	0.0551969	0.0549892	0.0556792	0.0562764	0.0565051	0.055639	0.0560021	0.0558596	0.0552175	0.0555476	0.0564412	0.0559061
SAO NUENG	P5	0.258535	0.323956	0.447627	0.0531894	0.0532234	0.052186	0.0504136	0.051361	0.0504131	0.0509307	0.0504512	0.0509086	0.0526803	0.05108	0.051728	0.0517215	0.0532576	0.0535068	0.0560398	0.0522123	0.0526913	0.0536551	0.0552114	0.0543224	0.0557272	0.053499	0.0547246	0.0557819	0.055121	0.0546441	0.0543071	0.0540487	0.0532224	0.0558263	0.0543609	0.0544825	0.0552537	0.0549693	0.0566326	0.0556249	0.0546446	0.0555979	0.0571194	0.0558935	0.0564306	0.0557414	0.0561577	0.0567865
GON GAEW	P5	0.250727	0.268167	0.369803	0.0523513	0.0515879	0.0545753	0.0518678	0.0557549	0.0491117	0.0535583	0.0479488	0.0510223	0.053434	0.0538836	0.0544741	0.0538945	0.0513338	0.0522294	0.0537157	0.0532901	0.0550701	0.05561	0.0561302	0.0551476	0.0565181	0.05598	0.057279	0.0557867	0.0555441	0.0562255	0.055191	0.0552781	0.0563928	0.0549015	0.0546895	0.0544664	0.0551266	0.0555202	0.0552954	0.056004	0.0565744	0.0566261	0.0560693	0.0560753	0.056986	0.0567786	0.0565351	0.0568087
KHAO NUAN	P5	0.255489	0.209975	0.282407	0.046505	0.0561997	0.0557145	0.0499402	0.0491572	0.0499006	0.0491988	0.0520817	0.0488829	0.0520521	0.0520337	0.0520572	0.0512153	0.052356	0.0521966	0.051321	0.054115	0.0539337	0.0514314	0.0529694	0.0516975	0.0539037	0.0529761	0.0527153	0.0529654	0.0524146	0.0526229	0.0533228	0.0544188	0.0541714	0.0529364	0.0533123	0.0531837	0.0537752	0.0525854	0.0528411	0.0527564	0.0532293	0.0533246	0.0544039	0.0532831	0.054019	0.0528334	0.0528745	0.0525904
TAWNG RAHK SAI	P5	0.190671	0.335537	0.601408	0.051492	0.0498189	0.0497884	0.0507451	0.0504147	0.0480451	0.0497589	0.0458773	0.0480831	0.0487852	0.0480545	0.0467561	0.0489621	0.0491669	0.0495427	0.0511476	0.0505659	0.0496313	0.0524296	0.0517909	0.050167	0.0515424	0.0503592	0.0502211	0.0512325	0.052184	0.0502019	0.0513909	0.0497005	0.0500458	0.0495135	0.0511462	0.05039	0.0503061	0.0511216	0.049829	0.0515466	0.0511889	0.0513499	0.0515725	0.0520993	0.0515691	0.0518457	0.0512966	0.0517201
MAHK NAM	P5	0.227753	0.405767	0.612456	0.061289	0.0557611	0.0506473	0.0548424	0.0500722	0.0545454	0.0507641	0.052707	0.0485389	0.0522899	0.0525122	0.053718	0.0511472	0.0495634	0.052671	0.0542533	0.0523044	0.0518514	0.0518273	0.0541269	0.0525572	0.0533288	0.0533454	0.0531974	0.0522424	0.0526875	0.05222	0.0532106	0.051495	0.052804	0.0527689	0.0524138	0.0528983	0.0526314	0.0514822	0.053677	0.0521114	0.0533624	0.0529676	0.0520247	0.0528722	0.0525946	0.0523989	0.0517384	0.0525785
DAWK MAI	P5	0.291318	0.229971	0.285165	0.0570655	0.0543054	0.0564927	0.0546832	0.0541301	0.0541449	0.0544136	0.052538	0.0533075	0.0569337	0.0557569	0.0561831	0.0555574	0.0546239	0.0560058	0.0565952	0.0561953	0.056808	0.0556535	0.0574491	0.0574287	0.0577662	0.0594138	0.0575866	0.0568226	0.0581577	0.0577878	0.058046	0.0570089	0.0580216	0.0562897	0.0565207	0.0587113	0.0575409	0.0578489	0.0583015	0.0571211	0.0583366	0.0587486	0.0588028	0.0575486	0.0588036	0.0581435	0.0583002	0.05866
LEUANG PAHK CHONG	P5	0.270699	0.35995	0.485987	0.0555301	0.0523635	0.0530069	0.0540844	0.0537468	0.0516394	0.0509082	0.0514933	0.0532396	0.0510248	0.0501929	0.0504209	0.0534896	0.0526995	0.0523633	0.0533288	0.053097	0.0539703	0.0543798	0.0552464	0.0540095	0.0539914	0.0552172	0.054071	0.0558853	0.0544891	0.054061	0.055227	0.0541591	0.0536607	0.0545798	0.0533569	0.0537103	0.0533281	0.0557238	0.0552506	0.0542023	0.0554547	0.0551438	0.0566422	0.0560182	0.0561675	0.0561054	0.0552764	0.0560035
LEUANG CHUMPAE	P5	0.265913	0.2365	0.30202	0.055113	0.0529614	0.0562727	0.0515411	0.0507413	0.0513436	0.0504362	0.053347	0.0470523	0.0515593	0.0500216	0.0524839	0.052469	0.05266	0.0517904	0.0522917	0.0536926	0.0561204	0.0529707	0.0531744	0.053398	0.0543491	0.0534944	0.0537812	0.0529431	0.0528662	0.0546042	0.0523657	0.0527541	0.05195	0.0540385	0.0515621	0.0517295	0.0540244	0.0522846	0.0544159	0.0523906	0.0538924	0.0534583	0.0526649	0.0529517	0.0533074	0.0525416	0.0532355	0.0531579
LEUANG KAMIN	P5	0.223876	0.363	0.596019	0.0577283	0.0545535	0.0562826	0.0537397	0.0570697	0.0539064	0.0556026	0.0543265	0.0539459	0.0537225	0.0536142	0.0549985	0.0549394	0.0562112	0.0559256	0.0532138	0.0562967	0.0575616	0.0551146	0.056203	0.0551224	0.0562194	0.0567163	0.0576576	0.0580971	0.057497	0.0578231	0.0553825	0.0557941	0.0568883	0.057536	0.0561365	0.0556084	0.057504	0.0564955	0.0579269	0.0573538	0.058331	0.0571026	0.0575122	0.0575612	0.0581666	0.0565551	0.0573166	0.0569178
KOO MEUANG	P5	0.221056	0.283214	0.476357	0.0581863	0.052369	0.0586522	0.0523244	0.0549027	0.0534718	0.0540762	0.0535734	0.0546103	0.054547	0.0556016	0.0534432	0.0525876	0.0521325	0.0575058	0.0545456	0.0551368	0.0544703	0.0549964	0.0561769	0.0560496	0.0542893	0.055158	0.0548547	0.0562652	0.0561659	0.055049	0.0563146	0.055187	0.0548158	0.054515	0.0537644	0.0547696	0.0540891	0.05406	0.0556475	0.0558372	0.0558165	0.0558151	0.0563019	0.056554	0.0558352	0.0559833	0.0557653	0.0556439
TA POW LOM	P5	0.170997	0.305533	0.651064	0.0531868	0.0534689	0.053287	0.0508362	0.0552928	0.050281	0.0516471	0.051455	0.0511009	0.0514465	0.0533227	0.0529004	0.0539328	0.0521998	0.052184	0.0537749	0.0532008	0.0506558	0.0529882	0.0517086	0.0526595	0.0529795	0.0525665	0.0535245	0.0536526	0.0533182	0.0543595	0.0537282	0.0528934	0.0527253	0.0535821	0.0535379	0.0531995	0.0535058	0.0530564	0.0531488	0.053496	0.0532844	0.0538964	0.0538237	0.0535814	0.0541947	0.0528764	0.0533193	0.0529167
KHAO AH-GAHD	P5	0.225792	0.304367	0.45494	0.0530592	0.0540064	0.0580286	0.0568062	0.0514002	0.0508544	0.0547308	0.054902	0.0531996	0.0534034	0.0519057	0.0563363	0.0554143	0.0520834	0.0531879	0.0537287	0.0538736	0.0556935	0.0536484	0.0537868	0.0544404	0.0545484	0.0545416	0.0543358	0.0541352	0.0552285	0.0531705	0.0531434	0.0532078	0.0533043	0.0532651	0.0535899	0.0535916	0.0524283	0.0527913	0.0527622	0.0542446	0.054586	0.0541682	0.0538666	0.0541782	0.054107	0.0540085	0.0538135	0.0541222
SAI YUD	P5	0.218991	0.349	0.537304	0.056198	0.0507279	0.0489717	0.0517462	0.0502938	0.050498	0.050672	0.0484181	0.0517278	0.0501608	0.0493557	0.0487876	0.0499776	0.0526679	0.0519002	0.0497188	0.0533517	0.0525485	0.0499158	0.0530172	0.0526097	0.0542063	0.0528448	0.052071	0.0528257	0.0521754	0.0526204	0.0511598	0.054043	0.0523252	0.0518891	0.0518128	0.0528283	0.0529584	0.052065	0.0519778	0.0529777	0.0527549	0.0529643	0.0534062	0.0533914	0.0535296	0.0528374	0.0517731	0.0529045
DI SI	P5	0.256918	0.314475	0.465566	0.0544263	0.0508473	0.0532768	0.050596	0.0525448	0.0535353	0.0505785	0.0491956	0.0546114	0.0518966	0.0510705	0.05122	0.0494346	0.050423	0.0508936	0.0535355	0.0507862	0.0527601	0.0511772	0.0531483	0.0515539	0.052148	0.0511741	0.0520867	0.0515109	0.050751	0.0514419	0.0493072	0.0506367	0.0492789	0.0498059	0.0513068	0.0518361	0.0513891	0.0510247	0.0521301	0.0512689	0.0502976	0.0509687	0.0520067	0.0520479	0.0512121	0.0510713	0.051988	0.0506677
NAH KWAN	P5	0.229715	0.269562	0.392847	0.0509544	0.0534648	0.0509892	0.0538682	0.0497098	0.0526952	0.0505622	0.0520679	0.0548683	0.0511816	0.0550962	0.0518261	0.0510356	0.0515731	0.0533616	0.0532707	0.0506511	0.0533632	0.0512292	0.0536422	0.053215	0.0528217	0.0513428	0.0526307	0.0525834	0.052672	0.052685	0.0531498	0.0524875	0.0522008	0.0513996	0.0521097	0.0505528	0.0515359	0.0514053	0.0522223	0.0522074	0.0523622	0.0518683	0.0527819	0.0531669	0.0529057	0.0529825	0.0531159	0.0528752
MED MAKHAM	P5	0.223037	0.2707	0.418356	0.0510243	0.0529019	0.0524032	0.0522631	0.0543781	0.0527732	0.0527466	0.0531417	0.0534244	0.0540091	0.0512014	0.053382	0.0508043	0.0515201	0.0542305	0.0545246	0.0524459	0.0522957	0.0544561	0.0542357	0.0530215	0.0545362	0.0519563	0.0529964	0.0535767	0.0526767	0.052716	0.0521824	0.0515144	0.0520718	0.0494711	0.0510745	0.051196	0.0519816	0.0518525	0.0520723	0.0517294	0.0526594	0.0532866	0.0519408	0.0530539	0.0541264	0.0527685	0.0526485	0.0526899
HAH RUANG	P5	0.198091	0.244844	0.450784	0.0538935	0.0544277	0.0499145	0.0496577	0.0527154	0.052607	0.0527452	0.0521704	0.0493571	0.053918	0.0518966	0.0506074	0.0543736	0.0531232	0.0501271	0.0514876	0.0522554	0.0521835	0.0533831	0.0528345	0.0516522	0.0516353	0.0524792	0.0529308	0.0527059	0.052345	0.0523111	0.0526895	0.053212	0.0519968	0.0512039	0.0518061	0.0517751	0.0522702	0.0517976	0.0529951	0.0527789	0.0529151	0.0525417	0.0521979	0.0527367	0.0522428	0.0532803	0.0523456	0.0533481
TOM MEUANG LUANG	P5	0.284425	0.2869	0.360967	0.0536986	0.0513789	0.0532842	0.053241	0.0479258	0.0488206	0.0523132	0.0510149	0.0500509	0.0505981	0.0514829	0.0518826	0.0518546	0.0512216	0.0518317	0.0515704	0.0525798	0.0530973	0.0521655	0.0525938	0.0527185	0.0525588	0.052409	0.0528382	0.0539301	0.0535829	0.0518437	0.0524763	0.0527606	0.0538396	0.0520679	0.0512719	0.052829	0.0521853	0.0522996	0.051415	0.0533015	0.053511	0.0527205	0.0531582	0.0522456	0.0532171	0.0527089	0.0526262	0.0527338
NIAW MALI	P5	0.186968	0.3158	0.631845	0.0512767	0.0544754	0.0506724	0.0531595	0.0530429	0.0500453	0.0504043	0.052162	0.0527057	0.0518402	0.0503922	0.049775	0.0522425	0.0516122	0.05332	0.0513343	0.053606	0.0536935	0.0521089	0.0529297	0.0540208	0.0520619	0.053828	0.0524803	0.052944	0.0527354	0.0528587	0.0526977	0.051992	0.0513352	0.052022	0.0517759	0.0522236	0.0514802	0.0513982	0.053184	0.0536749	0.0518512	0.0537411	0.052883	0.0530242	0.0527332	0.0528649	0.0531033	0.0524222
MA YOM	P5	0.200639	0.309837	0.515575	0.0592681	0.0530082	0.0527098	0.0497947	0.0536846	0.0545958	0.0534251	0.0546866	0.0537536	0.0535414	0.0566734	0.0536914	0.0529292	0.0554695	0.0559752	0.0568432	0.0564471	0.0553072	0.0558931	0.0573923	0.0560148	0.0569373	0.0556932	0.0567533	0.055483	0.0567665	0.0563253	0.0563572	0.0562711	0.0566488	0.0558378	0.054443	0.0566811	0.0552794	0.0558174	0.0564214	0.056711	0.0572797	0.0564619	0.0564733	0.0573591	0.0570764	0.0561868	0.0558953	0.0561
DAW DAWK MAI	P5	0.214975	0.227678	0.356944	0.0562342	0.05459	0.0540335	0.0574071	0.0547599	0.0545468	0.0550527	0.0518332	0.0550447	0.0559089	0.0561458	0.0530649	0.0502584	0.0522075	0.0555996	0.0539355	0.0542473	0.0544377	0.0545045	0.0538415	0.0543052	0.053389	0.0548795	0.0546669	0.0537449	0.0558535	0.0542477	0.0543322	0.0537709	0.0543283	0.0548266	0.0549205	0.0546679	0.0537325	0.055097	0.053499	0.0555356	0.0554247	0.0542021	0.0552219	0.0548818	0.0544069	0.0555679	0.0548647	0.0546019
MAHK NAM	P5	0.255868	0.379422	0.524058	0.0565068	0.0513219	0.0541569	0.0525612	0.053452	0.052478	0.0522848	0.0507764	0.0550903	0.0543304	0.0532115	0.0536279	0.0521813	0.0522279	0.0537166	0.0523733	0.0545817	0.0543321	0.0540119	0.054645	0.0534006	0.0548079	0.0537802	0.0539237	0.0538462	0.0533968	0.0545723	0.05365	0.0541647	0.0532911	0.0515562	0.0552051	0.0533325	0.0539513	0.0545227	0.0541222	0.0539512	0.0538981	0.0536597	0.0544125	0.0538653	0.0544413	0.0545073	0.0535946	0.0534178
KHAO GAM	P5	0.265312	0.268375	0.352476	0.0546174	0.0507444	0.0553151	0.0533942	0.0510917	0.0510809	0.053377	0.0492758	0.0519203	0.0508853	0.05312	0.0526782	0.0516667	0.0545917	0.05204	0.0529663	0.0550103	0.0534134	0.0525309	0.0522892	0.0525469	0.0551991	0.0524846	0.0526408	0.0526429	0.0536207	0.0532386	0.0538427	0.0524775	0.0533161	0.0526987	0.0531951	0.0540998	0.0524933	0.0528169	0.0537877	0.0529694	0.0537466	0.0533854	0.0532226	0.0539787	0.0542884	0.0529633	0.0535763	0.0531241
E-KHAO YAI	P5	0.270124	0.345022	0.430394	0.0516951	0.0508618	0.0572767	0.0565139	0.0497465	0.0510114	0.0504556	0.0521867	0.0514435	0.0526334	0.0504252	0.0523455	0.0514334	0.0526312	0.0535781	0.0510378	0.0530256	0.0527416	0.0532892	0.0539493	0.0541549	0.0541542	0.0536094	0.0538333	0.0554291	0.0540334	0.0532253	0.0556459	0.0547741	0.0531528	0.0534381	0.0539307	0.0528546	0.0536736	0.0530917	0.0546493	0.0544822	0.0547954	0.0546673	0.0559184	0.055734	0.0551261	0.0537469	0.0546211	0.0538309
KASET DAW	P5	0.215289	0.315411	0.49821	0.0488735	0.0517482	0.0466962	0.0542703	0.0478871	0.0504826	0.048463	0.0499429	0.0499441	0.0488225	0.0473627	0.0478185	0.050145	0.0503103	0.0524171	0.0514162	0.0526655	0.0519686	0.0502335	0.0527604	0.052272	0.0509293	0.0515077	0.0509949	0.0510902	0.0516604	0.050207	0.0515052	0.0519244	0.0500614	0.0521957	0.05007	0.0507939	0.051257	0.0499882	0.0512007	0.0505758	0.0520393	0.0522011	0.0511655	0.0506294	0.0516449	0.0508033	0.0513225	0.0516387
GAM PAI	P5	0.289787	0.330175	0.413616	0.0564115	0.0512937	0.0540913	0.0540759	0.0534913	0.0523582	0.0517493	0.0530711	0.0544621	0.0523029	0.0544123	0.0522125	0.0535428	0.0545485	0.0545347	0.0541725	0.0563624	0.0539093	0.0529855	0.0550963	0.054461	0.0540907	0.0555907	0.0555352	0.0548056	0.0528531	0.0546098	0.054405	0.0544983	0.0540213	0.0522861	0.0531549	0.0521929	0.0542015	0.0531767	0.0532728	0.0538069	0.0542259	0.0536424	0.054002	0.0536246	0.0544423	0.053786	0.0538346	0.0538219
KHAO LUANG	P5	0.179699	0.313786	0.609714	0.0524585	0.0549091	0.0524512	0.0503929	0.050369	0.0504803	0.05228	0.0506811	0.0516256	0.0536808	0.0519634	0.0534001	0.0557821	0.0548852	0.054996	0.0545457	0.0560825	0.0565161	0.0547194	0.0569567	0.0557264	0.0559003	0.0557114	0.0569623	0.056199	0.0560867	0.0580912	0.0565419	0.0555652	0.0551266	0.0554776	0.0552791	0.0554757	0.0549778	0.0563221	0.0559645	0.0569445	0.0564886	0.0564279	0.0571342	0.0566976	0.0574732	0.0570349	0.0565846	0.056506
NAHNG NUAN	P5	0.188981	0.351756	0.653105	0.0506506	0.0522781	0.0548844	0.05148	0.0514445	0.0516952	0.0496473	0.0527488	0.0493577	0.051061	0.0546959	0.0540593	0.0542069	0.0580903	0.0551625	0.0545315	0.0551114	0.0561861	0.0574157	0.0570698	0.0569016	0.0562529	0.0572732	0.0567365	0.0575897	0.0576048	0.0568395	0.0584949	0.0569131	0.0559982	0.0579319	0.0584411	0.0572381	0.058041	0.0574039	0.058972	0.0577913	0.0587462	0.0585138	0.05931	0.0591719	0.0589144	0.0589137	0.0589122	0.0586558
SEW MAE JAN	P5	0.233862	0.2463	0.440881	0.0502038	0.0539653	0.0547187	0.0521231	0.0519803	0.0516801	0.0533908	0.0535708	0.0555329	0.0543532	0.0547256	0.0570063	0.0544835	0.0548996	0.0566347	0.052928	0.0548085	0.0559452	0.0538514	0.0555921	0.0548506	0.056163	0.0540395	0.0554893	0.0561516	0.05343	0.0563967	0.0549094	0.0546718	0.055793	0.0548325	0.0544073	0.0534976	0.0548064	0.0548143	0.055379	0.0548787	0.0543482	0.0561456	0.0552586	0.0559237	0.0566821	0.0553432	0.0554434	0.0551145
SEW MAE JAN	P5	0.156968	0.289156	0.689762	0.0580364	0.0573669	0.0541173	0.0542308	0.0568007	0.0564926	0.0567292	0.0547663	0.0533641	0.0558911	0.0559871	0.0556854	0.0582339	0.0556012	0.0574414	0.0572249	0.0566725	0.0562523	0.0572163	0.0549818	0.056495	0.056048	0.0544678	0.0564249	0.0555114	0.0549866	0.0547623	0.0553703	0.0550739	0.0564363	0.0542247	0.0540272	0.0551741	0.0557632	0.0556564	0.0557634	0.0560291	0.0558963	0.0546241	0.0566998	0.0554983	0.056492	0.0553213	0.0562527	0.0561876
PATHUM THANI 1	P5	0.25544	0.220178	0.306661	0.0581118	0.056023	0.0522891	0.050201	0.0502892	0.0530268	0.050816	0.0495751	0.0468709	0.0540585	0.0526989	0.0502949	0.0516999	0.0520553	0.0507276	0.0542925	0.0529257	0.0525873	0.0521395	0.0510811	0.0519063	0.0517804	0.0512947	0.0519017	0.0527383	0.0509655	0.0513923	0.0499722	0.0518585	0.0507018	0.048428	0.0515218	0.0495432	0.050984	0.0508125	0.051341	0.0509676	0.0511505	0.0511232	0.0515697	0.0498444	0.0514695	0.0501388	0.0511629	0.0507139
SANG YOD	P5	0.230471	0.237962	0.348584	0.054039	0.0588565	0.0493941	0.0521591	0.0540126	0.0505461	0.0509019	0.0514669	0.048311	0.051851	0.0522401	0.0527142	0.0521663	0.0524226	0.0513707	0.0488056	0.0516452	0.0518606	0.0500176	0.0514829	0.0504969	0.0502094	0.0517803	0.051873	0.0504309	0.049867	0.0500901	0.049913	0.0501076	0.0488401	0.0494133	0.0486561	0.051214	0.0489018	0.0502254	0.0507996	0.0495289	0.049784	0.0513966	0.0504658	0.050106	0.0507382	0.0502397	0.0496305	0.0502772
LUANG PRATAHN	P5	0.27546	0.343478	0.412183	0.0590492	0.0622733	0.0580865	0.060048	0.0544927	0.0570519	0.0594631	0.0579758	0.0585492	0.057125	0.0590325	0.0557222	0.0588873	0.0571744	0.0594543	0.0575755	0.0583189	0.0589033	0.0564987	0.0553399	0.0573422	0.0561436	0.0557715	0.0570133	0.0558221	0.0556388	0.055075	0.0552873	0.0544493	0.0551739	0.0544071	0.0534896	0.0545048	0.0546141	0.054503	0.0551132	0.0549868	0.0546867	0.0548235	0.0559022	0.0555444	0.0549656	0.0550869	0.0550566	0.0549881
GWIAN HAK	P5	0.253888	0.397671	0.620991	0.0547263	0.0556644	0.0531216	0.051936	0.0529398	0.052978	0.0519787	0.0520745	0.0510616	0.050202	0.0527663	0.0513097	0.0534669	0.0541077	0.0530852	0.0516411	0.0559351	0.0533821	0.0539202	0.0540694	0.0542016	0.0527603	0.0537306	0.0538809	0.0546446	0.0532899	0.0532956	0.0541949	0.0541566	0.0534153	0.0531363	0.0529018	0.0525357	0.0525897	0.0534734	0.0528405	0.0533252	0.0536928	0.053827	0.0543892	0.0540477	0.0543253	0.055154	0.0541589	0.0529831
KHAO TAH HAENG 17	P5	0.234193	0.2641	0.402975	0.053856	0.0571188	0.0566034	0.0534379	0.0538029	0.0528076	0.0534514	0.0539928	0.0555217	0.0538373	0.0550877	0.0561693	0.054102	0.055883	0.0562032	0.0570884	0.0575099	0.057519	0.0571438	0.0574996	0.0568484	0.0574245	0.0576068	0.0574862	0.0589516	0.05743	0.0566931	0.0584258	0.0591091	0.0587948	0.0581181	0.0565932	0.0575159	0.0578559	0.0580941	0.0589365	0.0587085	0.0596295	0.059367	0.0588966	0.0601815	0.0599782	0.0599935	0.060537	0.0594043
GOW RUANG 88	P5	0.201389	0.306278	0.572483	0.0566379	0.0522661	0.0552007	0.0504091	0.0540804	0.051766	0.0491716	0.0512347	0.0498714	0.0504969	0.0500175	0.051048	0.0537454	0.0533407	0.0527657	0.0532036	0.0554259	0.0544214	0.0542451	0.0523453	0.0533118	0.0539657	0.0552097	0.0551417	0.0547405	0.0541709	0.0537228	0.0540523	0.0538255	0.0535714	0.054408	0.0545462	0.0531407	0.0541893	0.054003	0.0535915	0.0544438	0.0534395	0.0535032	0.0554574	0.0547746	0.0550693	0.0550649	0.0544578	0.0547008
NAHNG MON S-4	P5	0.221815	0.349667	0.531748	0.0529253	0.0493276	0.0552849	0.0515369	0.047583	0.0480278	0.052899	0.0518987	0.0497351	0.0521184	0.0520803	0.0531897	0.0520782	0.0516455	0.0545986	0.0527189	0.0520134	0.0524151	0.0535981	0.0558508	0.0546147	0.0533445	0.0533569	0.0536509	0.0524612	0.0542515	0.052579	0.0531583	0.0532075	0.0523205	0.0521335	0.0528289	0.0523344	0.0522865	0.05232	0.0528579	0.0524813	0.0530119	0.0530347	0.0536863	0.0534167	0.0539835	0.0530744	0.0534938	0.0529227
PIN GAEW 56	P5	0.22327	0.338825	0.732259	0.0538706	0.0517057	0.0490305	0.050546	0.0486444	0.0546871	0.0506079	0.0530652	0.0498505	0.0504175	0.0512676	0.0506092	0.052086	0.0509534	0.0527045	0.052679	0.0527401	0.0528102	0.0520548	0.0529306	0.0525673	0.0520383	0.0520902	0.0531317	0.0535215	0.0525121	0.0520146	0.0529231	0.0505019	0.0519581	0.0519872	0.0526326	0.0511166	0.0517938	0.052973	0.0520976	0.0517586	0.0529821	0.0526607	0.0527137	0.053481	0.0529452	0.0524511	0.053221	0.0529712
HAHNG YI 71	P5	0.186596	0.240956	0.441612	0.0517396	0.0536892	0.0507758	0.0524106	0.0519264	0.0504065	0.0522598	0.0511528	0.0526323	0.0530552	0.0517843	0.0536635	0.0510651	0.0506552	0.0541549	0.0554843	0.0536759	0.0528314	0.0539971	0.0539763	0.05416	0.0524619	0.0536828	0.0541878	0.0540884	0.0545461	0.0531407	0.0537628	0.0534053	0.0536108	0.0539737	0.0538678	0.0533747	0.0523875	0.053192	0.0535499	0.0536414	0.0535842	0.0539078	0.0551699	0.0544922	0.0541079	0.0540764	0.053236	0.0536353
KHAI MOD RIN	P5	0.196086	0.282687	0.485738	0.0550623	0.0539654	0.053782	0.0544543	0.0532285	0.0526587	0.0504247	0.0484158	0.050305	0.0521357	0.0506758	0.0512356	0.0513388	0.0515385	0.052638	0.0524077	0.0538375	0.0517966	0.0525594	0.0540152	0.0522019	0.052845	0.0517213	0.0519654	0.0533546	0.0521689	0.0527043	0.052213	0.0508132	0.0514891	0.0518355	0.0504645	0.0531563	0.0518665	0.0524496	0.0528708	0.0524486	0.0538248	0.0527509	0.0540094	0.0539284	0.0528984	0.0523315	0.0538433	0.052329
BUA NOI	P5	0.246486	0.308656	0.4412	0.0566052	0.0521086	0.0505535	0.0535691	0.0547342	0.0533206	0.0524502	0.0542635	0.0522609	0.0536483	0.0534672	0.0551127	0.055002	0.054502	0.0569739	0.0557624	0.0554067	0.0556665	0.0550385	0.0553479	0.0545705	0.0551775	0.0540255	0.0547567	0.0557598	0.0543588	0.0528972	0.0542415	0.0531891	0.0542698	0.0536595	0.0536207	0.0541603	0.0532928	0.0520495	0.0530528	0.0539091	0.0539931	0.0548332	0.0534897	0.0543541	0.0543575	0.0542581	0.0546486	0.0533574
AEW MOD DAENG	P5	0.187149	0.2724	0.51886	0.047449	0.0511357	0.0511784	0.0511205	0.0497373	0.0478707	0.0468881	0.0503959	0.0499761	0.0490904	0.0497672	0.049368	0.0498261	0.0504198	0.0527843	0.0524097	0.049275	0.0515254	0.0525477	0.0505689	0.0514817	0.0493331	0.0515846	0.0512575	0.0515375	0.0507609	0.0507275	0.0484775	0.0500702	0.0516747	0.0512099	0.0507833	0.0494865	0.050081	0.0496303	0.0500096	0.051598	0.051697	0.0508703	0.0514387	0.0516266	0.0522654	0.051056	0.0519377	0.0515208
NAHNG NGAHM	P5	0.175548	0.351322	0.685466	0.0549006	0.0543534	0.0543789	0.0564292	0.0544389	0.0547188	0.053874	0.0533229	0.0545061	0.0518425	0.0528981	0.0530215	0.052888	0.0558823	0.0561585	0.0558479	0.0554286	0.0555778	0.0557828	0.0554872	0.0539788	0.0539664	0.0555519	0.0558895	0.0555097	0.0563014	0.0549602	0.0553144	0.0545787	0.0553205	0.0551675	0.0540822	0.0552777	0.0538076	0.0544883	0.0558761	0.0564611	0.0542815	0.0565768	0.0568227	0.0561757	0.0549915	0.05563	0.0567334	0.0560925
U-TA POW	P5	0.214777	0.282922	0.438253	0.0522056	0.051272	0.0494944	0.0549383	0.0487276	0.0510498	0.0515702	0.0518796	0.0507726	0.050848	0.0510618	0.0500065	0.0503539	0.0515468	0.0515696	0.0499887	0.0529789	0.0532224	0.0533759	0.0526318	0.0526062	0.053035	0.0523189	0.0531667	0.0528158	0.0533181	0.0536752	0.0524972	0.0520119	0.0510971	0.0524931	0.0524512	0.0522561	0.0522112	0.0522476	0.0531921	0.0519314	0.0534255	0.052577	0.0536822	0.053403	0.053692	0.0521249	0.0520509	0.0526395
PUANG WAHN	P5	0.179994	0.273763	0.521972	0.0545076	0.0518398	0.0524062	0.0562965	0.0505116	0.0509792	0.050998	0.0515115	0.054444	0.0518385	0.0532297	0.0546526	0.0550818	0.0557538	0.0542859	0.0553434	0.0553764	0.0567029	0.0551932	0.0556909	0.0555215	0.0563501	0.0550216	0.0552324	0.0559272	0.0557552	0.054507	0.0542784	0.0551491	0.0555056	0.0552172	0.0543321	0.0549019	0.0553752	0.0553068	0.054939	0.0555731	0.0549519	0.0553593	0.0565297	0.056063	0.0551955	0.0562194	0.0556205	0.0558057
PUANG HAHNG MOO	P5	0.227221	0.224978	0.348013	0.0559103	0.0563532	0.0509017	0.0539833	0.0494005	0.0528724	0.0514949	0.0511908	0.0527284	0.0526118	0.0516842	0.0540251	0.0558708	0.0530575	0.0549914	0.056091	0.0547584	0.0557337	0.054032	0.0559049	0.0551277	0.0549254	0.0552647	0.0547089	0.0546435	0.0548757	0.054577	0.0541196	0.0543086	0.0545382	0.0541934	0.0535026	0.0539982	0.0543584	0.0544827	0.0540763	0.0549892	0.0553568	0.0543375	0.0557258	0.0553424	0.0558543	0.0551744	0.0549896	0.0552351
JEK CHUEY	P5	0.185966	0.252289	0.490501	0.0547591	0.0554843	0.0499702	0.0500191	0.0513196	0.0490528	0.0495145	0.0480661	0.0523741	0.0514534	0.0507704	0.0509868	0.0521515	0.0504992	0.0520137	0.0521257	0.0520717	0.0531202	0.0537071	0.0545293	0.0531794	0.0529633	0.054036	0.0541874	0.0530789	0.0529787	0.0523529	0.0521065	0.0533482	0.0521275	0.0525402	0.0525752	0.0531628	0.0535506	0.0535809	0.0526551	0.053749	0.0540148	0.0538011	0.0544905	0.0542519	0.0545527	0.0534435	0.0536538	0.0539231
KHAO GAW DIAW	P5	0.200118	0.329	0.555606	0.0546795	0.0542002	0.0534461	0.0549517	0.0496721	0.0512436	0.0535587	0.051156	0.0499654	0.0494043	0.0532975	0.0540928	0.0540237	0.0515736	0.0540395	0.0544926	0.0521608	0.0514072	0.0517439	0.0538117	0.0505505	0.0520444	0.0517684	0.0519997	0.0499865	0.0509842	0.0514629	0.0522362	0.0522053	0.0505492	0.0515425	0.0511595	0.0506282	0.0510093	0.0512795	0.0516744	0.0507719	0.053234	0.051501	0.0517494	0.052378	0.0523736	0.0521025	0.0525594	0.0519058
RD9	P5	0.251184	0.22635	0.299588	0.0500542	0.0558587	0.0548147	0.0556113	0.0506535	0.047564	0.0531377	0.0525869	0.0517965	0.0523562	0.0511301	0.0527499	0.0527297	0.0513497	0.0535192	0.0537888	0.054214	0.0536281	0.0539388	0.0533514	0.0548416	0.0543373	0.0527796	0.0543519	0.0543969	0.0532894	0.0526976	0.0533263	0.0529856	0.0546376	0.052744	0.0531901	0.0530552	0.0526271	0.0524015	0.0534407	0.0537702	0.0542874	0.0537558	0.0549414	0.0531571	0.0535573	0.0529165	0.0524869	0.0531263
PUANG NGERN	P5	0.197944	0.258833	0.45077	0.0505279	0.0557168	0.0505444	0.0539546	0.047402	0.0501265	0.0522972	0.051112	0.050817	0.049639	0.0540004	0.0519063	0.0508744	0.0522036	0.0523854	0.0522813	0.0514694	0.0530324	0.0533453	0.0551215	0.0534447	0.0545172	0.0533753	0.0533831	0.0531566	0.0528614	0.0534828	0.0548741	0.0537364	0.0537842	0.053835	0.0527405	0.052743	0.0539994	0.05451	0.0547277	0.0552686	0.0563596	0.05542	0.0554834	0.0562815	0.0554984	0.0554035	0.0555059	0.0551489
NAM SAGUI 19	P5	0.220898	0.274178	0.433414	0.0529779	0.0547411	0.0492291	0.051749	0.052691	0.0515791	0.0514093	0.0506078	0.0518518	0.0548172	0.049449	0.0517144	0.0489481	0.051498	0.0522963	0.0546367	0.0535171	0.0508992	0.0527395	0.0534927	0.0537336	0.0527857	0.0533644	0.0527796	0.0530074	0.0522729	0.053031	0.0521906	0.0523988	0.0512471	0.0523695	0.0524696	0.0525596	0.0529949	0.0531702	0.052606	0.0534963	0.0527232	0.0533183	0.053295	0.0529261	0.0524646	0.0534497	0.0532578	0.0534411
BUN MAH	P5	0.247635	0.2976	0.404176	0.0529108	0.0538789	0.0492319	0.0507417	0.052581	0.0514458	0.0478947	0.0496259	0.0513556	0.0511396	0.0511458	0.0513292	0.0502458	0.0523671	0.0529899	0.053863	0.0532987	0.0548197	0.0548693	0.054512	0.054422	0.0539087	0.0564928	0.0559215	0.0554709	0.056567	0.0557047	0.0559415	0.0565924	0.0547245	0.0565827	0.0560314	0.0563044	0.0567956	0.0564826	0.0566804	0.0567981	0.057394	0.0565942	0.0586063	0.0583075	0.0569612	0.0577366	0.0569063	0.0576525
RD8	P5	0.235734	0.235978	0.359732	0.0543812	0.0571959	0.0587274	0.0555996	0.0522419	0.0552981	0.0541629	0.0536764	0.0533024	0.0541383	0.0526285	0.0544028	0.055569	0.053248	0.0545422	0.0550835	0.0565051	0.0560025	0.0573046	0.0556236	0.05622	0.0562811	0.0558463	0.0558785	0.0566172	0.055772	0.0557679	0.055105	0.0545301	0.0551981	0.0553404	0.0554822	0.0553271	0.0539346	0.054987	0.054933	0.0540031	0.0557741	0.0559739	0.0553661	0.054878	0.0556308	0.0551859	0.0544144	0.0551736
RD13	P5	0.161996	0.143067	0.331996	0.0456686	0.0509443	0.049977	0.0532308	0.0494458	0.0489414	0.04871	0.0499205	0.0485579	0.0480193	0.0464622	0.0510186	0.0486014	0.0475094	0.049063	0.0448708	0.0479473	0.0486866	0.0505129	0.048534	0.0483065	0.0470009	0.0489294	0.0477081	0.0480758	0.0488248	0.047507	0.0475924	0.0476754	0.0471727	0.0466299	0.0471202	0.0476334	0.0468188	0.0474792	0.046953	0.0474639	0.0484683	0.0479318	0.0482579	0.0483737	0.0480722	0.0471107	0.048217	0.0476504
JAO DAM	P5	0.207002	0.276963	0.454164	0.0556144	0.0532344	0.0519716	0.0523994	0.0530969	0.0497547	0.0524982	0.050869	0.0522003	0.0511616	0.0516805	0.054718	0.0517553	0.0510757	0.0505038	0.0524352	0.0543166	0.0540103	0.0527637	0.0526968	0.0551733	0.0551146	0.0538942	0.0550748	0.053554	0.0531292	0.053972	0.0539312	0.0544687	0.0536599	0.0541915	0.0548309	0.0531201	0.0545398	0.0524744	0.0544949	0.0549166	0.0551224	0.0534253	0.0549409	0.0544728	0.0547041	0.0537653	0.054994	0.0551942
JAO DAENG	P5	0.194463	0.306978	0.550964	0.0553058	0.0496898	0.050047	0.0513065	0.0498212	0.0527837	0.0528029	0.0537732	0.0522329	0.05239	0.0539692	0.0512955	0.0523556	0.0544463	0.0550465	0.0573196	0.0570024	0.0567552	0.0557005	0.0561282	0.0561328	0.0574206	0.0577317	0.056628	0.0562107	0.0564881	0.0574791	0.0582167	0.0572403	0.0573438	0.0567466	0.0579722	0.0572099	0.0566857	0.0564583	0.056986	0.0574333	0.057867	0.0575419	0.0590654	0.0583682	0.0581083	0.0576972	0.0574158	0.0568558
DAM DAHNG	P5	0.199475	0.4029	0.672458	0.0573242	0.0528652	0.0538692	0.0586161	0.0544663	0.0525498	0.0538827	0.0533063	0.0543078	0.0516383	0.0537958	0.0509198	0.0518658	0.0544935	0.0544547	0.0521055	0.0555334	0.0547729	0.0530609	0.0545479	0.0519583	0.0535718	0.0521435	0.0534218	0.0550925	0.0537188	0.0526646	0.0534818	0.0526532	0.052668	0.0522425	0.0522471	0.0526086	0.0535429	0.0534836	0.0527646	0.0527594	0.0528156	0.0530695	0.0532062	0.0539158	0.0526132	0.0535693	0.0532491	0.0537498
JAO DAWK KHAO	P5	0.18124	0.295771	0.548927	0.055521	0.0500331	0.0514937	0.0494082	0.0491546	0.0510914	0.0515308	0.0489432	0.0482605	0.0512758	0.0499775	0.0487215	0.0512418	0.0504804	0.0505307	0.0486897	0.0506647	0.0522877	0.0534304	0.0534873	0.0524387	0.0519987	0.0529554	0.0533048	0.0525471	0.0521872	0.0515644	0.0524877	0.0507213	0.0515438	0.0498329	0.0518402	0.0512177	0.0513234	0.0514519	0.0522078	0.0523225	0.0528595	0.0518254	0.0526342	0.0531374	0.0525352	0.0524563	0.0523173	0.0510158
LEUANG TAWNG	P5	0.238578	0.281711	0.491813	0.0551758	0.0546351	0.0519855	0.0536827	0.0529735	0.0535989	0.0549154	0.0531624	0.0541635	0.0538978	0.0547558	0.0532904	0.0524394	0.0547578	0.054536	0.0531932	0.0527928	0.0548651	0.0538589	0.0525398	0.0527619	0.054287	0.0533291	0.0518944	0.0519379	0.0530785	0.051253	0.0520495	0.0511371	0.0524046	0.051581	0.0510251	0.051517	0.0514193	0.0523054	0.0530833	0.0521351	0.0527753	0.0525393	0.0528412	0.0517994	0.0522288	0.052416	0.0519972	0.0518556
GAM LIAW	P5	0.218128	0.342556	0.582677	0.0565142	0.058441	0.0543883	0.0540019	0.0521327	0.0505726	0.0541694	0.0508945	0.051303	0.0527085	0.0554858	0.052595	0.0526328	0.0532787	0.0533864	0.053409	0.0524	0.0544694	0.0555772	0.0530583	0.0529931	0.0527358	0.0543969	0.053247	0.0547101	0.0522522	0.0535518	0.0521628	0.0525428	0.0515796	0.0524177	0.0519667	0.0517685	0.0525643	0.0534995	0.0520122	0.0518072	0.0518964	0.0533049	0.0528337	0.0522382	0.0531357	0.0530268	0.0524265	0.0515534
TOON CHALAWNG	P5	0.212051	0.280033	0.447508	0.0527771	0.0525756	0.0491871	0.0505776	0.051645	0.0532868	0.0533415	0.0541039	0.0518507	0.0544456	0.0515415	0.0529996	0.0543598	0.0523259	0.051911	0.0539358	0.0543667	0.0526989	0.0558061	0.0539119	0.0543837	0.0566476	0.0542603	0.0559197	0.0537435	0.0551138	0.0545366	0.0548756	0.0541038	0.0534277	0.0535627	0.0547404	0.0543866	0.0546697	0.0534238	0.0546869	0.0548322	0.057667	0.0560837	0.0572185	0.0552227	0.0565376	0.055852	0.0567651	0.0560242
NAHNG MON	P5	0.210933	0.264989	0.434032	0.057008	0.0590879	0.0586046	0.0559374	0.05318	0.0557404	0.0564988	0.0558306	0.057962	0.0574251	0.0560775	0.057614	0.0579033	0.0565239	0.05655	0.0575492	0.0593314	0.0578264	0.057484	0.0576325	0.0597257	0.0587132	0.0573668	0.058097	0.0583706	0.0579355	0.0570532	0.056773	0.0565884	0.0583682	0.0571733	0.056804	0.0565606	0.0575308	0.0577797	0.0567524	0.0575364	0.0581164	0.0586067	0.0583083	0.0585608	0.058478	0.0580305	0.0576558	0.0587939
KHAO PRAGUAD	P5	0.22925	0.310325	0.47787	0.0523194	0.0533106	0.0510725	0.052772	0.0496634	0.0544074	0.0501694	0.0526781	0.0515948	0.0496666	0.0503203	0.0508002	0.0516152	0.0512307	0.0512772	0.0512592	0.0518783	0.0525689	0.0520723	0.0512299	0.0516453	0.0516093	0.0517983	0.0519054	0.0526482	0.051847	0.0513196	0.0509039	0.0525982	0.0506741	0.0507197	0.0516945	0.0504526	0.0514546	0.0509808	0.0510171	0.0512199	0.0527036	0.0531948	0.0503929	0.0523184	0.0514119	0.0518205	0.0511377	0.0512542
KHAO SAMER	P5	0.222042	0.351111	0.558677	0.0550841	0.054952	0.0563567	0.0545731	0.0534589	0.0513467	0.0495992	0.0536815	0.054051	0.0538213	0.0534737	0.0553138	0.0536105	0.0555933	0.0538519	0.0560958	0.0570226	0.0570121	0.0573467	0.0561623	0.0554394	0.0569709	0.0561926	0.0570283	0.0547922	0.0563829	0.0556136	0.0548865	0.0558278	0.0546916	0.0558719	0.0557624	0.0557068	0.0555822	0.0554228	0.0563727	0.0570363	0.0578153	0.0569604	0.056533	0.0572628	0.0571965	0.0563343	0.056623	0.0566011
KHAO TAH JEUA	P5	0.181486	0.321378	0.600184	0.0590124	0.055614	0.0585478	0.056551	0.0563767	0.0575158	0.0532441	0.0546729	0.0547583	0.0588144	0.0581992	0.0557989	0.0575775	0.0587479	0.0568779	0.057199	0.0592351	0.0586784	0.0586364	0.0584281	0.0591638	0.0589357	0.0606555	0.05915	0.0574351	0.058253	0.0586763	0.0581732	0.0583901	0.0582056	0.0582135	0.0574615	0.0579204	0.0576525	0.0583372	0.0586997	0.0586731	0.0593858	0.059638	0.059487	0.0589147	0.0594093	0.0593919	0.0589378	0.0588175
KHAO TAENG MO	P5	0.218922	0.3225	0.524028	0.0563882	0.0486721	0.0545813	0.0549064	0.0510597	0.0534173	0.0531754	0.0534487	0.0527568	0.0554566	0.0525105	0.0550986	0.0520969	0.0556417	0.053971	0.0549223	0.055306	0.0538613	0.0553084	0.0554804	0.0548065	0.0561809	0.0540547	0.0537739	0.0546166	0.0558955	0.0543647	0.0539639	0.0551348	0.0529888	0.0537268	0.0536096	0.0529297	0.0540732	0.0531255	0.0534165	0.0539672	0.0552845	0.0541557	0.0553884	0.0546206	0.0545362	0.0542812	0.054253	0.0542375
LEB NOK	P5	0.240358	0.243057	0.356536	0.0531768	0.0550785	0.0522734	0.0573602	0.051185	0.0513569	0.0513863	0.0519132	0.0509462	0.0508058	0.0519433	0.0505702	0.0542397	0.0534505	0.0538004	0.0536676	0.0532985	0.0528759	0.0543611	0.053957	0.0546222	0.0556385	0.0547455	0.0557504	0.0543259	0.0537669	0.054299	0.0546934	0.0545366	0.0546936	0.0538941	0.0546852	0.0538063	0.0543991	0.0539418	0.0553158	0.0549708	0.0536337	0.0543445	0.0543532	0.0539022	0.0549375	0.0541543	0.0541615	0.0543637
RD19	P5	0.282542	0.205956	0.272831	0.0540612	0.0511545	0.0486195	0.0525879	0.0533043	0.052062	0.0501432	0.0504997	0.0494104	0.0505115	0.0501768	0.0508134	0.053972	0.0519257	0.0532934	0.0524681	0.0528755	0.054971	0.0541009	0.0557894	0.0545827	0.0545227	0.0555957	0.0564351	0.0548357	0.0539281	0.0549378	0.0546413	0.0532042	0.0543856	0.0535252	0.054508	0.0537202	0.0536466	0.0535964	0.0528462	0.0537128	0.0554272	0.054275	0.0549714	0.0541876	0.0547292	0.0542957	0.0550731	0.0543215
RD17	P5	0.247848	0.164867	0.238989	0.05265	0.0497658	0.0516383	0.0523829	0.047395	0.0532555	0.0481594	0.0478645	0.0523011	0.0488282	0.0491687	0.0506532	0.0512628	0.0503516	0.0495554	0.0519345	0.0514856	0.0495404	0.049639	0.0515904	0.0511534	0.051393	0.0498204	0.0509341	0.0500078	0.0498609	0.0498639	0.0501627	0.0503901	0.0496487	0.0503039	0.0492232	0.0498017	0.0480258	0.0510191	0.0493073	0.0501532	0.0501007	0.0501939	0.0504608	0.0509619	0.0500227	0.0503734	0.0497383	0.049286
GAM FEUANG	P5	0.19023	0.386033	0.714514	0.0617514	0.0566339	0.0526144	0.0545232	0.0554322	0.0549473	0.0574096	0.0521586	0.0537053	0.0530109	0.0544738	0.0563822	0.0544643	0.0560578	0.0559431	0.055567	0.0552641	0.0558999	0.0563381	0.0575745	0.0561175	0.0561716	0.0562149	0.0570466	0.0564579	0.0565546	0.056182	0.0555585	0.0571573	0.0562869	0.0554754	0.0555566	0.0552104	0.0557669	0.0556362	0.0553307	0.0570859	0.0577501	0.0574572	0.0561563	0.0563873	0.0574249	0.0569685	0.0570034	0.0564413
RD10	P5	0.415379	0.244688	0.225587	0.0599065	0.0546562	0.0592468	0.0512881	0.0553871	0.0591979	0.0542346	0.0539469	0.0536305	0.0566284	0.0558139	0.0567186	0.0544275	0.0539682	0.0565662	0.0577742	0.055564	0.055334	0.0587827	0.0576379	0.0560246	0.0554651	0.0562617	0.0562926	0.0574318	0.0571645	0.0547983	0.0553811	0.0544901	0.0566266	0.0554821	0.055712	0.0565818	0.0556919	0.0556758	0.0554796	0.0564221	0.0555799	0.0566611	0.0563465	0.0566154	0.0557152	0.0552156	0.0558578	0.0554095
RD21	P5	0.267961	0.20575	0.268814	0.0520594	0.0527732	0.0570688	0.0538884	0.0515756	0.0525472	0.0532906	0.0526523	0.0521117	0.053646	0.0533054	0.0543497	0.0522854	0.0512158	0.052244	0.0541444	0.0527585	0.0520284	0.0529135	0.0537781	0.0529427	0.0509871	0.0537741	0.0518513	0.053159	0.0517068	0.0513159	0.0538303	0.0525137	0.0509333	0.0522224	0.0532579	0.0515612	0.0504511	0.0517887	0.0520703	0.0512822	0.0511497	0.0516318	0.0527453	0.0529586	0.0524889	0.0510575	0.0519666	0.0518073
RD25	P5	0.295013	0.239086	0.289965	0.0503743	0.0551645	0.0498389	0.0507267	0.0459954	0.0478247	0.0501299	0.0519682	0.0513839	0.0508876	0.0506453	0.0506119	0.0526335	0.0523985	0.05271	0.053439	0.0523843	0.0514504	0.0535114	0.0535302	0.0535142	0.0533622	0.0544147	0.0530715	0.0553453	0.0533038	0.0549491	0.0537875	0.0539856	0.0532493	0.0528492	0.0534451	0.0532218	0.0523229	0.0533351	0.0525349	0.0538353	0.0540236	0.0544839	0.0541073	0.0538375	0.0538349	0.0542976	0.0537912	0.0537658
JAMPAH TAWNG	P5	0.188138	0.201263	0.358583	0.0531932	0.0559857	0.0538787	0.0561725	0.0535023	0.0527683	0.0517742	0.0539933	0.0524948	0.049873	0.0525468	0.0532836	0.0526639	0.0540571	0.0533212	0.0552027	0.0521196	0.0529767	0.05331	0.054129	0.05477	0.0531372	0.0534725	0.0518215	0.0542716	0.0519357	0.0529443	0.0521418	0.0510395	0.0517169	0.051852	0.0511505	0.0514524	0.0510443	0.0520866	0.0519532	0.0529237	0.0524764	0.0529172	0.0528779	0.0535065	0.0533263	0.0531368	0.0535001	0.0523439
LAM YAI	P5	0.164517	0.306822	0.657489	0.0536965	0.0518301	0.0527371	0.0507199	0.0501922	0.0512176	0.0498783	0.0484434	0.0536469	0.0496486	0.0532022	0.0533351	0.0510004	0.0508289	0.0527003	0.052082	0.0543146	0.0516261	0.0523534	0.0532349	0.0532064	0.0531747	0.052688	0.0537062	0.0526001	0.0526752	0.052578	0.0525699	0.0529791	0.0526668	0.0523688	0.0517946	0.0519341	0.0517754	0.0520046	0.0527747	0.0531512	0.0537249	0.0530238	0.0543787	0.0531801	0.0530898	0.0528994	0.0531479	0.0538898
TAH JEUA	P5	0.19648	0.241175	0.434616	0.0542841	0.0571567	0.0550973	0.0536778	0.0543761	0.0556108	0.0520547	0.0546075	0.0529278	0.0565435	0.0572569	0.0555234	0.0535681	0.0549584	0.0556926	0.0556149	0.0546579	0.054793	0.0563398	0.056229	0.0562194	0.0571399	0.0560662	0.0559759	0.0562224	0.0560818	0.0551994	0.0557378	0.0559474	0.0546217	0.055159	0.0547927	0.0554636	0.0556667	0.055574	0.0556167	0.054554	0.0563336	0.0570697	0.056159	0.0565862	0.0568043	0.0563558	0.056671	0.0565453
LEUANG KWAI LAH	P5	0.260315	0.299378	0.395051	0.0545123	0.0538093	0.0511228	0.0551882	0.0520924	0.0508071	0.0488584	0.051265	0.0521672	0.053859	0.0514178	0.0522146	0.0509389	0.0538999	0.0524742	0.0537849	0.0542321	0.0536165	0.0552335	0.0570475	0.0567148	0.0571437	0.055638	0.0555014	0.0555442	0.0553325	0.0556356	0.0552325	0.0559294	0.0544234	0.0549045	0.0559502	0.0548421	0.0555284	0.0550454	0.0545264	0.0555816	0.0548617	0.0561942	0.0559241	0.056196	0.0555029	0.0557939	0.0560756	0.0561753
SETTI	P5	0.198205	0.260856	0.470399	0.0631991	0.06107	0.0597019	0.0591167	0.0563889	0.0593949	0.055927	0.0583101	0.0582213	0.057804	0.0566115	0.0593144	0.0572363	0.058568	0.0575856	0.0578974	0.0595229	0.0574674	0.0570073	0.0588979	0.0595278	0.0570778	0.0582047	0.0585676	0.0584753	0.0580644	0.0591341	0.0566838	0.0566226	0.0566822	0.0560401	0.0567146	0.0578502	0.0563928	0.0583029	0.0584167	0.0580418	0.0575971	0.058748	0.058953	0.0584111	0.0577276	0.0579501	0.0578536	0.0583142
LAI MAHK	P5	0.198456	0.323267	0.568294	0.0536035	0.0522903	0.0515164	0.0528347	0.0511732	0.0505822	0.0501525	0.0531626	0.05053	0.0513477	0.0532166	0.0538491	0.051365	0.0519732	0.0527708	0.0541743	0.0518011	0.0525054	0.0517354	0.0539673	0.0525097	0.054188	0.0526831	0.05322	0.0524424	0.0515865	0.0524391	0.0522662	0.0529059	0.0526002	0.051871	0.0514723	0.0521049	0.0525047	0.0513635	0.0521904	0.0521451	0.0528091	0.0527686	0.0528744	0.0530117	0.0520774	0.0529784	0.0535275	0.0514166
KAN NAH	P5	0.231033	0.3334	0.477305	0.0564852	0.0536802	0.0513651	0.0556582	0.0511948	0.0556773	0.050056	0.0523248	0.0524261	0.0531854	0.0558311	0.0546828	0.0545201	0.054146	0.0559889	0.0569122	0.0547785	0.0555964	0.0571255	0.0567819	0.0554021	0.0560407	0.0549701	0.0569942	0.0561216	0.056104	0.0568709	0.0551954	0.0557534	0.0560132	0.0551471	0.0548098	0.0549996	0.0555509	0.0558543	0.0560821	0.0560569	0.0563683	0.0570527	0.0567744	0.0581058	0.0572308	0.057174	0.0556849	0.0565843
LEUANG TIA	P5	0.253064	0.290433	0.39099	0.0557534	0.0520871	0.0550564	0.0555396	0.0545119	0.0535088	0.0543966	0.0515391	0.0505734	0.0497058	0.0528135	0.0539415	0.0509792	0.0530657	0.0528008	0.0535377	0.0549378	0.0560322	0.053588	0.0552854	0.0543825	0.0537352	0.055066	0.0541437	0.0526079	0.0529095	0.0534908	0.0549755	0.054969	0.0532708	0.0532445	0.0539732	0.0522767	0.052589	0.0535999	0.0533791	0.05375	0.0536379	0.0536325	0.0539386	0.0546857	0.0535953	0.0538284	0.054553	0.0542209
LEUANG GAEW	P5	0.194276	0.319111	0.553815	0.0585176	0.0567704	0.0523628	0.0512883	0.05282	0.0558994	0.0517937	0.0517464	0.0509552	0.0522054	0.0520772	0.05245	0.0540041	0.0525429	0.0549204	0.0546219	0.0531482	0.0543418	0.053648	0.055273	0.0539667	0.054686	0.053867	0.0558162	0.055299	0.0547129	0.0535547	0.0557176	0.054648	0.0541028	0.0542697	0.0545307	0.0536081	0.0548866	0.0541931	0.0559733	0.0558388	0.0544649	0.055937	0.0544815	0.0546138	0.0541807	0.0547397	0.0546979	0.0553664
LAI MAHK	P5	0.20719	0.295167	0.498857	0.0550793	0.0569619	0.0540955	0.0484505	0.0502462	0.0491616	0.0512158	0.0482331	0.0492663	0.0487807	0.0516935	0.0489925	0.0504461	0.0515351	0.0503241	0.0531068	0.0523072	0.0509215	0.0519061	0.0507835	0.0533645	0.0528391	0.0520418	0.0515846	0.0528474	0.0517839	0.0512408	0.0498688	0.0499746	0.0512114	0.0518272	0.0515249	0.0524402	0.0516988	0.0516553	0.0523369	0.0532458	0.0525072	0.053109	0.0526562	0.0524534	0.052388	0.0526319	0.0525685	0.0517897
RD27	P5	0.208711	0.250544	0.415985	0.0501616	0.0526932	0.0505103	0.0514718	0.0511598	0.0508729	0.0485276	0.049369	0.0500331	0.0510223	0.0505876	0.0507522	0.0517054	0.0523345	0.0498985	0.054408	0.0525816	0.0523193	0.0534908	0.0501102	0.0510229	0.0524388	0.0533027	0.0520233	0.0529123	0.0526267	0.0527632	0.0523047	0.0523766	0.0524405	0.0521066	0.0522825	0.0521371	0.0529257	0.0521705	0.0526547	0.0545393	0.053542	0.053508	0.0530778	0.0534138	0.0541383	0.0540178	0.0524451	0.0534935
LEUANG KWAI LAH	P5	0.2521	0.294913	0.409781	0.0532417	0.0577707	0.0516823	0.0522936	0.0521079	0.0520032	0.0513852	0.0485522	0.0540417	0.0526924	0.0509298	0.0540985	0.0555144	0.0525877	0.0541349	0.0522942	0.0543731	0.0541794	0.0540672	0.0562965	0.054613	0.0546228	0.0562004	0.055689	0.0566905	0.0554573	0.0563395	0.0540826	0.0556748	0.0551233	0.0548511	0.0533857	0.0558141	0.0539243	0.0558382	0.0559028	0.0567271	0.0549154	0.0556362	0.0560748	0.056459	0.056473	0.0565334	0.0562994	0.0548526
SAHM RUANG	P5	0.211749	0.3084	0.502768	0.0616137	0.051894	0.0524669	0.0539073	0.0561308	0.052143	0.0553684	0.0568583	0.053417	0.0547376	0.0545631	0.0561382	0.0543341	0.0546007	0.0552746	0.0555563	0.0542909	0.055761	0.0556251	0.0546531	0.0555143	0.0547079	0.0545363	0.0545634	0.0560788	0.0548001	0.0548699	0.0564239	0.0553616	0.0551225	0.0555068	0.0545783	0.0550109	0.0558385	0.0570055	0.0563978	0.0561697	0.0566367	0.0557359	0.0564705	0.0570861	0.0570763	0.0571586	0.0561218	0.056189
LEUANG PLAH GIM	P5	0.238526	0.2495	0.374731	0.0537795	0.0564315	0.0542266	0.0575604	0.0529775	0.0515957	0.0511506	0.0561595	0.0531019	0.0550118	0.0544817	0.0534301	0.0523365	0.0550584	0.0564459	0.0558199	0.0550649	0.0545406	0.0535697	0.054756	0.0543943	0.0533989	0.053501	0.0537704	0.0538653	0.0534248	0.0529686	0.0534725	0.0527585	0.0527586	0.0533426	0.0523875	0.0539188	0.0528035	0.052667	0.0540398	0.0544611	0.0537401	0.0544248	0.0541532	0.0548046	0.0542123	0.0549874	0.0538798	0.0547862
LEUANG HUAN	P5	0.232736	0.245267	0.357867	0.0521008	0.0502719	0.0534537	0.0528426	0.0534991	0.0562098	0.0515504	0.0504285	0.0539128	0.0542351	0.0531225	0.054986	0.0550785	0.055448	0.0553109	0.0549176	0.0579617	0.0552367	0.054494	0.0561447	0.0554298	0.0549109	0.057213	0.0558012	0.0555858	0.055352	0.0557839	0.0543262	0.0559217	0.0550211	0.0553098	0.0559584	0.0568073	0.0550469	0.0559944	0.056188	0.0573288	0.0572485	0.0569208	0.0576706	0.057062	0.0565132	0.0576099	0.0572911	0.0574322
GWIAN HAK	P5	0.237725	0.3229	0.481479	0.0538837	0.0532595	0.0500218	0.0553108	0.0517374	0.0506512	0.0518814	0.0512851	0.0522394	0.0510891	0.0494597	0.051211	0.0497461	0.0511263	0.0533252	0.0545108	0.0524475	0.0540337	0.0536608	0.0513402	0.0526131	0.0529534	0.0519966	0.0532486	0.0531766	0.0531437	0.0538096	0.0537447	0.0528927	0.0523457	0.0526874	0.0532636	0.0528326	0.0512259	0.0527816	0.0530115	0.0528762	0.052461	0.0529031	0.0538933	0.0525108	0.0533622	0.0530471	0.0535643	0.0526795
GWIAN HAK	P5	0.21891	0.397671	0.620991	0.056499	0.0559831	0.0522563	0.0568645	0.0565613	0.0514293	0.0516931	0.0518587	0.0530036	0.0535084	0.0530784	0.0516076	0.0558896	0.0534125	0.0531947	0.0543326	0.0542032	0.0530965	0.0557235	0.0542868	0.0551784	0.0534015	0.0560818	0.0542641	0.0540085	0.0542138	0.053814	0.0562968	0.0542052	0.054354	0.0544736	0.0541512	0.0550142	0.0542077	0.0533713	0.054896	0.0549673	0.0546488	0.0550408	0.054506	0.0545076	0.0540685	0.0543147	0.0540868	0.0542921
KHAO PUANG	P5	0.209767	0.303267	0.505386	0.0563994	0.0545155	0.0571498	0.0531768	0.0547235	0.0535882	0.0557755	0.052128	0.0569324	0.0536558	0.0526424	0.0553756	0.053837	0.0551622	0.0562293	0.0551324	0.0547786	0.0567073	0.0566303	0.0565924	0.0576368	0.0559641	0.0551757	0.0562062	0.057419	0.0566177	0.0561681	0.0566577	0.0556502	0.056617	0.0562883	0.0547477	0.056455	0.0563024	0.0573491	0.0572471	0.0573156	0.0577677	0.0571249	0.0577966	0.0563743	0.0572792	0.0578731	0.0572892	0.0573412
CHAW PLI KHAO	P5	0.235896	0.309178	0.46166	0.0516669	0.057125	0.0525761	0.0531972	0.0498447	0.0560997	0.0551727	0.0525874	0.052944	0.053794	0.0519733	0.0520195	0.0528304	0.0545299	0.0533324	0.0525228	0.0548615	0.0547424	0.0529879	0.0545803	0.0533772	0.0534219	0.0551524	0.0537636	0.0534791	0.0542295	0.0539235	0.0527422	0.0531598	0.053336	0.0528966	0.051444	0.0529866	0.0528565	0.0530356	0.0517921	0.0528935	0.0529465	0.0534352	0.0538495	0.0531582	0.05309	0.0538712	0.0534467	0.0534374
PUANG NAHK	P5	0.234797	0.284122	0.418591	0.055947	0.0579717	0.0577257	0.0526354	0.0507966	0.0540682	0.0541043	0.0508067	0.0511074	0.0544716	0.0519101	0.0529681	0.0535444	0.0528373	0.0550841	0.0522192	0.0543736	0.05461	0.0554841	0.0545769	0.0546926	0.0554742	0.0542939	0.0537225	0.0542296	0.0536648	0.0542491	0.0534732	0.0537666	0.0535311	0.0534426	0.0525933	0.052915	0.054837	0.052677	0.053499	0.0539152	0.0532274	0.0543855	0.0533874	0.0540617	0.0546024	0.053323	0.053996	0.0535174
KHAO TAH CHEUA	P5	0.207817	0.2814	0.477174	0.0544099	0.0616588	0.0564885	0.0533043	0.0545041	0.0520509	0.0518005	0.0550299	0.0542224	0.0548123	0.0544198	0.0550648	0.055575	0.0560566	0.0554347	0.0532086	0.0565159	0.0565449	0.0542963	0.0557836	0.0561633	0.054996	0.0588402	0.0570236	0.0562803	0.0579387	0.055832	0.0559216	0.0579567	0.0565264	0.056569	0.0551875	0.0560912	0.0570437	0.0572586	0.0568312	0.0578062	0.0574412	0.0588504	0.0574034	0.057255	0.057404	0.0581396	0.0585603	0.0570221
LEUANG BAI LOD	P5	0.186376	0.296189	0.80338	0.0548636	0.053756	0.0571016	0.0510585	0.0544952	0.0552147	0.0530874	0.0562701	0.0535501	0.0545145	0.0540341	0.0555464	0.0556844	0.0571988	0.0538648	0.0557724	0.0540392	0.0556958	0.0556918	0.054985	0.0544049	0.0539677	0.0553158	0.0549296	0.0538748	0.0544929	0.0541684	0.0560505	0.0535135	0.0541462	0.0536667	0.0536843	0.0544866	0.0537089	0.0541984	0.0542243	0.0552497	0.0548771	0.0556264	0.0554476	0.0553741	0.0552132	0.0557849	0.0557953	0.0552029
LEUANG BAI JAEK	P5	0.239242	0.261329	0.37337	0.0538927	0.0519582	0.0530889	0.0540265	0.052425	0.055865	0.0515985	0.0541101	0.0522087	0.0530788	0.0522321	0.0511531	0.0537886	0.0541684	0.0521636	0.0539517	0.0549429	0.0524566	0.0532089	0.0538133	0.0528922	0.0538764	0.0535915	0.0536911	0.054594	0.0520776	0.0536216	0.0531532	0.052928	0.0528612	0.0522614	0.0524946	0.0534017	0.0524672	0.0529565	0.0535747	0.0529404	0.0533012	0.0546127	0.0540043	0.0539993	0.0535927	0.0544002	0.053851	0.0538307
NAM SAGUI 19	P5	0.192249	0.256356	0.443199	0.0531697	0.0566929	0.0496074	0.0535988	0.0530075	0.0506444	0.0543583	0.0532714	0.0502359	0.0519448	0.0540422	0.0548716	0.0548746	0.0550039	0.0548787	0.0566341	0.0560487	0.0561933	0.0557491	0.0552398	0.0543656	0.0562565	0.0547845	0.0548671	0.0539634	0.0540556	0.053711	0.0541175	0.0544345	0.0536697	0.054884	0.0536123	0.0534963	0.0549296	0.054325	0.0536933	0.0540558	0.0544666	0.0553753	0.0542837	0.0548761	0.0551808	0.0545344	0.0546428	0.0538181
HANTRA 60	P5	0.232214	0.255337	0.565661	0.0531605	0.049901	0.0481599	0.050612	0.0505615	0.0512152	0.0480904	0.0504467	0.0512815	0.0527467	0.0501089	0.0498219	0.0504426	0.0492408	0.0498389	0.0507525	0.0526401	0.050905	0.0508928	0.0495853	0.0502607	0.0510842	0.0513243	0.0513767	0.0526663	0.0510272	0.0523	0.0506293	0.050504	0.0506219	0.0506016	0.0509388	0.0508788	0.050408	0.0509673	0.0512796	0.0517365	0.0526776	0.0516632	0.0516575	0.0515014	0.0521465	0.0507359	0.0515203	0.0518141
CHUMPAE 60	P5	0.209598	0.241444	0.38527	0.0531033	0.0533323	0.0524357	0.0545918	0.0540699	0.0526395	0.0508095	0.0526843	0.0512864	0.0518563	0.0533077	0.0522971	0.0517547	0.0531011	0.0540224	0.0529321	0.0545371	0.0532093	0.0527316	0.0526099	0.0532705	0.0550232	0.053023	0.0532858	0.0535749	0.0525458	0.0529511	0.0520854	0.0528514	0.052525	0.0520475	0.052221	0.0529049	0.0529287	0.0525122	0.0528955	0.0527872	0.0525051	0.0523043	0.0537812	0.0532281	0.0529563	0.0525083	0.0530838	0.0531635
PATHUM THANI 60	P5	0.197459	0.255378	0.443787	0.0499816	0.0475355	0.0509534	0.0499076	0.0509808	0.048427	0.0480205	0.0508431	0.0522571	0.0524941	0.0512226	0.0487133	0.0531285	0.05304	0.0524618	0.0515062	0.0521752	0.0518943	0.0509829	0.0541324	0.0516701	0.0524991	0.0530673	0.050276	0.0516827	0.0521339	0.0518095	0.050942	0.0512914	0.0506961	0.0509412	0.0508873	0.051619	0.0499733	0.0507669	0.0517105	0.050929	0.0509419	0.0510339	0.0516955	0.0522688	0.0518074	0.0522832	0.0512722	0.0500837
CHAI NAT 1	P5	0.269544	0.244089	0.29847	0.0594406	0.0553295	0.0556839	0.0557594	0.0580451	0.0535812	0.0565514	0.0546628	0.0544802	0.0550028	0.0547934	0.0566784	0.054722	0.0550863	0.0565541	0.0565649	0.0555443	0.0548239	0.0578412	0.0569321	0.0566417	0.056336	0.0564136	0.0565991	0.056148	0.0547755	0.0557959	0.0543339	0.0557279	0.0540333	0.0547529	0.0554837	0.0546821	0.0558885	0.0561647	0.0560797	0.0566665	0.0562864	0.0566273	0.0564621	0.0564042	0.0562333	0.055906	0.0562207	0.055998
NIAW DAM LAI	P5	0.246335	0.289913	0.407279	0.0555481	0.0536943	0.0584016	0.0572458	0.0536744	0.0535291	0.0534407	0.0536728	0.0548062	0.0537192	0.0522766	0.0533349	0.0519714	0.0536751	0.0532026	0.0546312	0.0562486	0.0543509	0.055168	0.0549567	0.0552987	0.0555262	0.0540401	0.0545085	0.0538901	0.05351	0.0531006	0.0538216	0.0525773	0.0540211	0.0529163	0.0530842	0.0536713	0.0530657	0.0535359	0.0538732	0.0537833	0.0541265	0.0537044	0.0542114	0.0542444	0.0549474	0.0543377	0.0542396	0.0541141
PAWNG AEW	P5	0.196358	0.249367	0.467077	0.0551581	0.0546163	0.050846	0.0501365	0.0532231	0.0528226	0.0524629	0.0499339	0.0534187	0.0519289	0.0535052	0.053295	0.0512473	0.0543513	0.0527669	0.0541653	0.0516325	0.0521027	0.0535915	0.053051	0.0551786	0.0529221	0.0524486	0.0533946	0.0531417	0.0536323	0.0532489	0.0522824	0.0510562	0.0524926	0.0514297	0.0518028	0.0506544	0.0532492	0.0527641	0.0525139	0.052671	0.0527593	0.0536662	0.0536272	0.0529154	0.0538848	0.0529464	0.0531016	0.0524524
LAO TAEK	P5	0.202497	0.374725	0.647775	0.0561465	0.0566808	0.0573407	0.0574402	0.0557591	0.0569958	0.0588276	0.0548243	0.0571577	0.0622585	0.0577006	0.054851	0.0577169	0.0566699	0.0577339	0.0582432	0.0584514	0.0591508	0.0590068	0.0579999	0.0581262	0.057574	0.0602727	0.0589746	0.0601655	0.0579412	0.0594185	0.0584607	0.0584145	0.0572018	0.0584684	0.0584036	0.0586775	0.0570596	0.0589055	0.0576979	0.058083	0.0593243	0.0595694	0.0590466	0.0583595	0.0584791	0.0577009	0.0588677	0.0585905
LOOK DAENG PATTANI	P5	0.158858	0.225244	0.478955	0.054094	0.0524633	0.0505441	0.0553869	0.046852	0.0527764	0.0521046	0.0527947	0.0539211	0.0555601	0.0517577	0.0541317	0.0505104	0.0543298	0.0550013	0.0552125	0.0536004	0.0522872	0.0544952	0.0519884	0.0514082	0.0540607	0.0528719	0.0541055	0.0519877	0.0530344	0.0533325	0.0525557	0.0519082	0.0519661	0.0528615	0.0521363	0.0521233	0.0523704	0.0525013	0.0514257	0.0529421	0.0533397	0.0534013	0.0532805	0.0533306	0.0524512	0.0533361	0.0532872	0.0522945
CHIANG PHATTHALUNG	P5	0.2734	0.204033	0.251152	0.0551193	0.0540832	0.0534109	0.0517914	0.0536785	0.0505735	0.0490443	0.0527331	0.051531	0.0483317	0.0523562	0.0517785	0.0526853	0.0523929	0.0516399	0.0515173	0.051509	0.050013	0.0508986	0.0539278	0.050914	0.0519525	0.0494171	0.0517734	0.0512022	0.0495609	0.0488047	0.0511361	0.0504206	0.0498515	0.0509325	0.0500952	0.0502354	0.0507978	0.0506903	0.0515231	0.0505763	0.0516134	0.0507204	0.0502475	0.0505141	0.0506761	0.0498262	0.0512869	0.0497501
SOON	P5	0.238614	0.346556	0.499839	0.0527793	0.0554969	0.0535402	0.0522314	0.0491235	0.0525139	0.0517147	0.0512316	0.0552173	0.0538166	0.0502907	0.0519529	0.0526279	0.0527825	0.0566171	0.0528116	0.0525151	0.0530735	0.0538213	0.0537437	0.0545351	0.0539021	0.0550514	0.054298	0.0526516	0.0537293	0.05368	0.0550457	0.0535103	0.0534894	0.0538244	0.0539896	0.0535358	0.0536608	0.0536789	0.0540698	0.0554322	0.0545164	0.0545944	0.0543581	0.0552458	0.054847	0.0546431	0.0540777	0.0548124
GAEN JAN	P5	0.227463	0.322911	0.48485	0.0545028	0.0554696	0.0543768	0.0559744	0.0517549	0.0516741	0.0533034	0.0544161	0.0548565	0.0533394	0.0545358	0.0544003	0.0555905	0.0559594	0.0524998	0.0547991	0.0531513	0.0553939	0.0548315	0.0547547	0.055707	0.0552763	0.0559809	0.0556025	0.0549968	0.0537403	0.0561173	0.054714	0.0539621	0.0539881	0.0526113	0.0551316	0.0534584	0.054643	0.0538051	0.0559247	0.0549013	0.0548453	0.054786	0.0549038	0.0571217	0.0552262	0.0541094	0.0553236	0.0545872
LOOK DAENG PATTANI	P5	0.142313	0.247344	0.602056	0.0544023	0.0525253	0.0532553	0.0530449	0.049105	0.0525989	0.0465597	0.048779	0.050177	0.0493886	0.0497003	0.0511212	0.0487039	0.0514552	0.0497097	0.0503059	0.0502129	0.0502429	0.0515725	0.0507284	0.050422	0.0513228	0.0498569	0.0488	0.0501655	0.049218	0.0495605	0.0481161	0.0496999	0.0487957	0.0476823	0.0482948	0.0495275	0.0487377	0.0500309	0.0490392	0.0496756	0.0485937	0.0494722	0.0496091	0.0499637	0.0501791	0.0496627	0.0500729	0.0490227
NIAW PRAE 1	P5	0.295571	0.33115	0.400161	0.0492236	0.0525649	0.0507832	0.0497885	0.050719	0.0529092	0.0519218	0.0525284	0.0532343	0.0502761	0.0527857	0.0520046	0.0520762	0.049912	0.0539245	0.0527642	0.0526081	0.0519241	0.0524936	0.0537965	0.0531469	0.0548567	0.0542717	0.053516	0.0546958	0.0549958	0.0544426	0.0540501	0.0539182	0.0537419	0.0533703	0.0528585	0.052808	0.0533315	0.0537221	0.0543449	0.0538473	0.0536247	0.0550752	0.0541702	0.0546819	0.0547095	0.0547418	0.0545045	0.0537616
PRACHIN BURI 1	P5	0.261891	0.253644	0.34661	0.054651	0.0556873	0.0555013	0.0518518	0.0554302	0.0511743	0.0552754	0.0557432	0.052894	0.0546125	0.0544523	0.0533734	0.0545852	0.055668	0.0563207	0.0551062	0.0552569	0.0543902	0.056439	0.0536031	0.0531028	0.0537784	0.0551224	0.0530581	0.0535207	0.0540536	0.0543991	0.0534856	0.052668	0.0525081	0.0525896	0.0536359	0.0531493	0.0530598	0.0530217	0.0536852	0.053361	0.0539689	0.053241	0.0538551	0.0534226	0.0527181	0.0527498	0.0540559	0.0528535
RD31	P5	0.276903	0.13575	0.169564	0.0530351	0.0513992	0.0521576	0.0527174	0.0507875	0.0502376	0.0488444	0.0489383	0.0496773	0.0530166	0.0490165	0.0516975	0.0497919	0.0511367	0.0523676	0.0509284	0.0523577	0.0498732	0.0509154	0.0505253	0.0515838	0.0513742	0.0520735	0.052387	0.0512312	0.0516874	0.0498147	0.0509281	0.0503668	0.0508521	0.051589	0.0517735	0.0513572	0.0517116	0.050427	0.0508694	0.0521916	0.0518954	0.0518439	0.0514587	0.0505854	0.0519276	0.0512769	0.0511239	0.0518664
KHAO DAWK MALI 105	P5	0.192247	0.249786	0.446166	0.0544709	0.0504232	0.0500595	0.05031	0.0491573	0.0486816	0.0480657	0.0502301	0.0521687	0.0484409	0.0504044	0.049159	0.0501274	0.0503913	0.0501369	0.0523986	0.0507265	0.0515729	0.0492492	0.0506038	0.049868	0.0499667	0.0505597	0.0512466	0.0484109	0.0502192	0.0490312	0.0475291	0.0497991	0.0485813	0.049607	0.0505941	0.049357	0.0491391	0.0495501	0.049112	0.049715	0.0497166	0.0501899	0.0500509	0.0500447	0.0502923	0.0506683	0.0507252	0.0493599
CSSL11	P5	0.253704	0.172125	0.232218	0.0504366	0.055678	0.0493659	0.0559026	0.0496564	0.0497801	0.0556344	0.050852	0.0533596	0.0527907	0.0508542	0.0527475	0.053317	0.050745	0.0555596	0.0530946	0.0506907	0.0543816	0.0519947	0.0512656	0.0523581	0.0527406	0.0522946	0.0531347	0.0518075	0.050732	0.0515312	0.0514286	0.052185	0.0503459	0.0513562	0.0520489	0.0498398	0.051477	0.0514336	0.0516031	0.0513498	0.0527058	0.0509604	0.0523914	0.0517701	0.0510651	0.051389	0.0515713	0.0514156
UBN	P5	0.233229	0.2006	0.311601	0.0565832	0.0546954	0.0479003	0.0503121	0.0532515	0.0496774	0.0502612	0.0512744	0.0511149	0.0502235	0.0493308	0.0516069	0.0514885	0.0509739	0.0512473	0.0526056	0.053209	0.0512614	0.0521543	0.0534043	0.0512891	0.0511225	0.0524597	0.0517782	0.0525819	0.0520904	0.0511778	0.0522282	0.0517342	0.0515644	0.0511603	0.0509039	0.0523965	0.0517866	0.0516385	0.0513682	0.0519133	0.0518635	0.051959	0.0520911	0.0511925	0.0518392	0.0517789	0.0519251	0.0521869
POKKALI	P5	0.20803	0.469414	0.836079	0.0601989	0.0558122	0.0554973	0.0543288	0.0567399	0.0558045	0.0579342	0.0561488	0.0542443	0.0536256	0.0575266	0.0554892	0.0564422	0.0557921	0.0551066	0.0586531	0.0569091	0.0581957	0.059182	0.0584698	0.0584762	0.0576013	0.0585552	0.0592528	0.0587255	0.0587599	0.0586982	0.0583634	0.05869	0.0572061	0.0585863	0.0572492	0.0584197	0.0586781	0.0583418	0.0590785	0.0584935	0.0592687	0.0587205	0.05941	0.059689	0.0594653	0.060022	0.0579611	0.0583485
DAW KHAO	P5	0.16111	0.240733	0.517221	0.0597052	0.056478	0.0573465	0.057411	0.0548519	0.055579	0.055513	0.0557863	0.0582301	0.0591518	0.0553578	0.0574594	0.0567333	0.0563446	0.0556995	0.0538352	0.0533112	0.0564709	0.0556344	0.0537276	0.0571136	0.055152	0.0559775	0.0541982	0.0552764	0.0549211	0.0544329	0.0555797	0.0553796	0.0541222	0.0553783	0.0544345	0.0542731	0.0553096	0.0546111	0.0538663	0.0553232	0.0549632	0.0562749	0.0558831	0.0555039	0.0552291	0.0556816	0.0542622	0.056077
KHAO READ	P5	0.211227	0.314333	0.526971	0.0594552	0.0531019	0.0571017	0.0575288	0.0573036	0.0559488	0.0519677	0.0542882	0.056222	0.0563364	0.0604041	0.0578535	0.054167	0.0579387	0.0578182	0.0578346	0.0548233	0.0563054	0.0559856	0.0562253	0.0561235	0.0558235	0.057002	0.0580504	0.0571789	0.0568332	0.0562648	0.0572454	0.0562822	0.0562267	0.0563546	0.0555563	0.0551135	0.0560072	0.0564338	0.0574232	0.0576477	0.0572411	0.0581738	0.0573558	0.0569639	0.0579212	0.0577474	0.0570695	0.0571776
PAWNG AEW	P5	0.209513	0.213371	0.375021	0.0549327	0.0537901	0.0472021	0.0522284	0.0485641	0.0492781	0.052105	0.0527093	0.0510193	0.0491974	0.0485082	0.0508968	0.0508164	0.0503628	0.0509555	0.0518789	0.0520002	0.051265	0.0536758	0.0527981	0.0543317	0.0529475	0.0540737	0.0536823	0.0534349	0.0532995	0.0521193	0.0514378	0.0523145	0.0522534	0.0517843	0.0528289	0.0528655	0.0528687	0.0526373	0.0527622	0.0517786	0.0527022	0.0536764	0.0541175	0.0529418	0.0535461	0.0533627	0.0534252	0.0539371
LEUANG PRATEW123	P5	0.250236	0.292022	0.400542	0.0548426	0.0528344	0.0533584	0.0508865	0.0500244	0.0532734	0.0513886	0.0534845	0.0522852	0.055304	0.0519925	0.0533473	0.0537801	0.0523484	0.0524905	0.0544759	0.0565746	0.0569833	0.0553646	0.0563715	0.0557736	0.0579949	0.0575564	0.0568526	0.0578566	0.0577238	0.0550537	0.0561461	0.0562761	0.0562016	0.0559426	0.0576133	0.0560645	0.0567743	0.0578324	0.0578731	0.0583642	0.0581354	0.0579119	0.057749	0.0588753	0.0579383	0.057783	0.0575061	0.0578444
LEUANG PRATEW 123-TC171	P5	0.196828	0.336533	0.579731	0.0533659	0.0528931	0.0618223	0.0518989	0.055327	0.0569672	0.0532626	0.0540831	0.0526408	0.0511007	0.0527937	0.0530897	0.0541114	0.0568398	0.0555473	0.0550432	0.0553928	0.0533089	0.055331	0.0560952	0.0535819	0.0559902	0.0553367	0.0547103	0.0566777	0.0533127	0.0538331	0.0558115	0.0543223	0.0523886	0.0537303	0.0540562	0.0529982	0.0531155	0.054698	0.0541486	0.054276	0.0535409	0.0554083	0.0545815	0.0546012	0.0549283	0.0543104	0.0540075	0.0542095
IR29	P5	0.36521	0.132267	0.125081	0.0553971	0.0491557	0.0530796	0.0496744	0.0524216	0.052259	0.0484721	0.0474142	0.0496711	0.0504246	0.0472669	0.0494785	0.0480858	0.0485078	0.0485965	0.0489967	0.0480248	0.0493686	0.0477918	0.0478773	0.0481068	0.0475957	0.0457523	0.0473718	0.0486649	0.0472983	0.0473931	0.0460852	0.0468704	0.0464505	0.0469094	0.0449097	0.0463658	0.0461459	0.0470098	0.0470712	0.0472226	0.0466989	0.0464327	0.0473719	0.0464718	0.0461287	0.0466959	0.0471935	0.0465229
KHIAW HAHNG MAH	P0.25	0.0662799	0.1247	0.697201	0.0605445	0.0491259	0.0558276	0.0497682	0.0481549	0.0513608	0.0523744	0.0521868	0.0539551	0.0528198	0.0526332	0.0526413	0.0512765	0.0558071	0.0536415	0.0552683	0.0552366	0.0553511	0.0572869	0.056289	0.058312	0.0579993	0.056956	0.0585192	0.0596855	0.0594997	0.0578325	0.0576072	0.0573235	0.0571266	0.0570716	0.058914	0.058211	0.0577479	0.0580972	0.0584071	0.0585376	0.0591802	0.0599193	0.0604709	0.0597476	0.0596669	0.0593038	0.0602485	0.0593832
KHAO SUPAN	P0.25	0.0639555	0.155511	1.16575	0.0593979	0.0514239	0.0580453	0.0531527	0.0529191	0.0529152	0.0508326	0.0511492	0.0520864	0.0501897	0.051351	0.052253	0.0535456	0.0534222	0.0525406	0.0530588	0.053296	0.0562456	0.0537801	0.0562309	0.0562145	0.0572181	0.0567012	0.0553817	0.055327	0.0567531	0.056195	0.055607	0.0564776	0.0562149	0.0554609	0.0559557	0.0556958	0.0556102	0.0560396	0.0568674	0.0575436	0.0576715	0.0596074	0.0585614	0.058223	0.0588266	0.0590196	0.0598825	0.0584736
LUANG PRATAHN	P0.25	0.064041	0.175344	0.985671	0.0489387	0.0500996	0.0489263	0.0480647	0.0527982	0.052127	0.0499331	0.0508836	0.0508506	0.0497509	0.0540655	0.0543326	0.0527481	0.0532484	0.0514292	0.0536876	0.0537758	0.0549281	0.0544966	0.0571113	0.0544494	0.0557114	0.055492	0.0561167	0.0570482	0.0556792	0.0553952	0.0553873	0.0559581	0.0570218	0.0567526	0.0564493	0.0576805	0.0564864	0.0571601	0.0559266	0.056407	0.0582744	0.0583057	0.0581246	0.0590988	0.0586421	0.058045	0.059501	0.0594263
HAHNG NAHK	P0.25	0.0761877	0.139278	0.690073	0.05366	0.0512636	0.0467253	0.0451779	0.0479633	0.0482669	0.0461635	0.0455392	0.0440005	0.0477861	0.0479132	0.046783	0.0453526	0.0501574	0.0500473	0.0516395	0.0493721	0.0530848	0.0512464	0.0515865	0.0533986	0.0525361	0.053964	0.0547487	0.053087	0.0535187	0.0547292	0.0556397	0.0543545	0.055106	0.0549859	0.0555554	0.055865	0.0559092	0.0558296	0.0555861	0.0568765	0.0575692	0.0576742	0.0569975	0.0587244	0.0574599	0.057832	0.0584182	0.0582045
KHAO SAMER	P0.25	0.0725635	0.173444	0.886209	0.0579203	0.0563261	0.053839	0.0501187	0.0492631	0.0535425	0.0518125	0.0499649	0.0526441	0.0520517	0.0516784	0.0518909	0.0509585	0.0518049	0.0530443	0.0545925	0.0542837	0.0568119	0.0573644	0.0558162	0.0563419	0.0558465	0.0585712	0.0565716	0.057629	0.056779	0.0573045	0.0589074	0.0598652	0.0580273	0.0576589	0.0586976	0.0574039	0.059503	0.0584994	0.0585644	0.0595913	0.0603177	0.0618525	0.0604233	0.0611071	0.0605876	0.0608581	0.0602996	0.0617247
LEUANG PUANG TAWNG	P0.25	0.0728465	0.142378	0.727881	0.0544397	0.0578672	0.0546341	0.0480291	0.0519373	0.0509634	0.0509751	0.0545019	0.053168	0.0541795	0.0543601	0.0508119	0.0538183	0.0556183	0.0544071	0.0569211	0.0567108	0.0596491	0.0567132	0.0585891	0.0580108	0.0594165	0.059705	0.0588374	0.0605841	0.0603614	0.0593968	0.0601475	0.059809	0.0604563	0.0608311	0.060908	0.0604922	0.0608074	0.0601051	0.0616629	0.0618026	0.0627246	0.0615574	0.0632003	0.0634036	0.0634425	0.062507	0.0631547	0.0633615
LEUANG TAH YANG	P0.25	0.0634089	0.124433	0.727579	0.0494269	0.0506325	0.0535689	0.0483943	0.0522025	0.0467841	0.0508561	0.0497967	0.0531357	0.0503065	0.0530371	0.0509781	0.0529852	0.0532302	0.0543337	0.0521888	0.055608	0.0548201	0.055686	0.0557831	0.0567422	0.0568907	0.0552735	0.0575904	0.0564548	0.0579328	0.0554588	0.055871	0.0561644	0.0555762	0.0568906	0.0565925	0.058054	0.0566738	0.0574719	0.057728	0.0575324	0.0579089	0.0588822	0.058836	0.058893	0.0584833	0.057893	0.0589111	0.0590174
PUANG TAWNG	P0.25	0.0700578	0.153311	0.754874	0.0505064	0.0567371	0.0538801	0.0477415	0.0520776	0.0551699	0.0551564	0.0483634	0.0513222	0.050729	0.0515181	0.0526607	0.0552697	0.0516889	0.0510182	0.052005	0.0543539	0.0547125	0.0534501	0.0561792	0.0560143	0.0552563	0.0564045	0.0566392	0.0591273	0.0586618	0.0576637	0.0583312	0.0575391	0.057763	0.0578839	0.0580695	0.0589233	0.0593872	0.0577256	0.0587709	0.0601926	0.0594608	0.0600084	0.0608841	0.0594003	0.0608815	0.0603783	0.0608405	0.0600939
PRATAHN BAN BUNG	P0.25	0.0605551	0.146422	0.895453	0.0480812	0.0520858	0.046906	0.0528562	0.0442429	0.0466402	0.0477901	0.0457349	0.0465986	0.0467487	0.0477258	0.047051	0.0480235	0.0488399	0.0485919	0.0498614	0.0486334	0.0527799	0.0529995	0.0545856	0.0531897	0.0544217	0.0552134	0.0551784	0.0535612	0.0550938	0.0548405	0.0561009	0.0555403	0.0564774	0.057371	0.0548353	0.0576249	0.0574573	0.0580473	0.0566267	0.0578191	0.0586321	0.0584043	0.0579067	0.0595978	0.0582715	0.0580878	0.0594073	0.0584934
DAW SAHM DEUAN	P0.25	0.0670731	0.142367	0.86979	0.058438	0.0543306	0.0496554	0.052307	0.0477808	0.0496241	0.0518073	0.0485763	0.0487462	0.0493427	0.0514807	0.0492273	0.0510337	0.0495034	0.0521723	0.051795	0.0512838	0.0527182	0.0534233	0.05378	0.0536094	0.0534833	0.0541323	0.0542031	0.054457	0.0539914	0.0541432	0.0536049	0.0534961	0.0537004	0.0530833	0.0541083	0.053762	0.0546843	0.0536527	0.0549047	0.0545704	0.0550025	0.0558418	0.0555927	0.055206	0.0570415	0.0566416	0.0564193	0.0557527
KHAO GAEW	P0.25	0.0617048	0.163311	0.966481	0.0523199	0.0480933	0.0510753	0.0494581	0.0464998	0.0524712	0.0481735	0.0490917	0.0491653	0.0462253	0.0477046	0.0506575	0.0458554	0.0495749	0.0520554	0.0500152	0.0512962	0.0524504	0.0526726	0.0537858	0.0531955	0.0536106	0.0552427	0.05372	0.0555797	0.0544624	0.0557748	0.0546906	0.0552981	0.0552651	0.0559562	0.0557571	0.0561847	0.0565336	0.0565588	0.0577983	0.0574813	0.0584036	0.0584098	0.0585248	0.0584871	0.058011	0.0586763	0.0584162	0.059369
LEUANG NGAHM	P0.25	0.0822105	0.163911	0.723552	0.0516071	0.0540046	0.051334	0.0488069	0.0472862	0.0482565	0.0496967	0.0495055	0.0474564	0.0499007	0.0469538	0.0509822	0.0517771	0.0498244	0.0495708	0.05166	0.0517734	0.0519548	0.0536305	0.0535048	0.0543078	0.0531081	0.055387	0.0532171	0.0547536	0.0543485	0.0536132	0.0535617	0.0542334	0.0540956	0.0555782	0.0539661	0.0540956	0.0552299	0.0558075	0.0560717	0.0567312	0.0560003	0.0579687	0.0571694	0.0577556	0.057383	0.05903	0.0581552	0.0585723
PUANG TAWNG	P0.25	0.070094	0.1661	0.841804	0.0559914	0.0498741	0.0522892	0.0537071	0.0537016	0.0484017	0.0496789	0.0545063	0.0539443	0.0512354	0.0519351	0.0514683	0.0521546	0.0556272	0.0557874	0.0558405	0.0575775	0.0555283	0.0550859	0.0587411	0.0578027	0.0591422	0.0599416	0.0590128	0.0592268	0.0589399	0.0599893	0.0590493	0.0606511	0.0598372	0.060426	0.0592212	0.0610136	0.0606776	0.0617698	0.0616639	0.0611111	0.0619449	0.0622713	0.0629003	0.0637953	0.0631944	0.063656	0.0626423	0.0630999
NIAW KHAO	P0.25	0.0708765	0.172711	0.895582	0.0524195	0.0489956	0.0491967	0.0493143	0.052123	0.0498038	0.0481504	0.0502229	0.0510265	0.0510288	0.0509331	0.0495149	0.051505	0.0504669	0.0502839	0.0496891	0.0540528	0.0528304	0.0536698	0.0530642	0.0519393	0.0520977	0.0536552	0.0543186	0.0542829	0.0539289	0.0545612	0.0550326	0.0540423	0.0556923	0.0549574	0.0544729	0.0548948	0.0549605	0.0550335	0.0538841	0.0554507	0.0570242	0.0546695	0.0556246	0.05473	0.0556763	0.0555209	0.0558199	0.0548975
E-MUM	P0.25	0.0961937	0.205344	0.804709	0.0537326	0.0491494	0.0455923	0.0483745	0.0500089	0.046059	0.0464128	0.0448517	0.048351	0.0490011	0.0500399	0.0455183	0.0471847	0.0489103	0.049972	0.0513588	0.0521851	0.0517406	0.0520026	0.0518055	0.0551447	0.0540649	0.0536989	0.0551587	0.0543929	0.0547473	0.0550235	0.0561443	0.055783	0.0549743	0.0563059	0.0558085	0.056001	0.0565675	0.0566397	0.056636	0.0573319	0.0566511	0.0573433	0.0566103	0.0570346	0.0587421	0.0578457	0.0574242	0.0580993
DAWK KHAH	P0.25	0.074413	0.144344	0.679598	0.0537649	0.0561983	0.0552636	0.0467212	0.0508261	0.0517227	0.0504516	0.0497375	0.0483111	0.0512758	0.048683	0.0484046	0.0509704	0.0522359	0.0493932	0.0515566	0.0524287	0.0519038	0.0517372	0.0538276	0.0519036	0.053503	0.0551573	0.0541773	0.0541265	0.0551756	0.0540679	0.0535175	0.0547464	0.0549198	0.0546209	0.0545617	0.0545478	0.0545885	0.05391	0.0563018	0.0557697	0.0563156	0.0558252	0.0555752	0.0560385	0.0571989	0.056373	0.0558101	0.0553558
RAHK HAENG	P0.25	0.0742941	0.175856	0.860257	0.0542482	0.0516774	0.0479917	0.0533045	0.0471569	0.0516461	0.0493974	0.0484125	0.0499092	0.0504823	0.0485947	0.0507998	0.0512686	0.0521592	0.0525084	0.0516348	0.0540459	0.0534325	0.0555053	0.0560759	0.0550247	0.0564977	0.0566316	0.0564003	0.0546553	0.0561077	0.0555494	0.0572748	0.0573038	0.0563462	0.0571795	0.0569903	0.0574884	0.0571823	0.0585036	0.056504	0.0571983	0.0574589	0.0578721	0.0572961	0.0574323	0.0571081	0.0584189	0.0585751	0.058395
LEUANG GLAHNG	P0.25	0.0818875	0.1724	0.770915	0.0536759	0.0474673	0.0508729	0.0490467	0.0477229	0.0482682	0.0474706	0.0456852	0.0450878	0.0463355	0.0492091	0.0453484	0.0468569	0.0482866	0.0443596	0.0481142	0.0492097	0.0486633	0.0511478	0.0512638	0.0506519	0.0522033	0.0517672	0.053149	0.0529944	0.052696	0.0523088	0.0529767	0.054481	0.0522277	0.0530423	0.0554868	0.0543715	0.0539702	0.0544442	0.0551425	0.055304	0.0557797	0.0563679	0.0560623	0.055566	0.0571761	0.0549966	0.0567049	0.0559461
KHAO KOD	P0.25	0.0778158	0.175678	0.788921	0.0452937	0.0523773	0.0492086	0.0472389	0.0483267	0.0484635	0.0470314	0.046897	0.0479283	0.0485995	0.0487275	0.0491299	0.0467325	0.050426	0.0513318	0.0494171	0.0532834	0.050073	0.0504402	0.05116	0.0510804	0.0499434	0.0524193	0.0530014	0.0514398	0.0532523	0.0524851	0.0509592	0.0509323	0.0527885	0.0521553	0.051981	0.0516442	0.0522676	0.0526042	0.0531127	0.0521877	0.0543945	0.05398	0.0541428	0.0541898	0.0538829	0.0548088	0.0549279	0.055124
JAE GAN	P0.25	0.0802064	0.155111	0.661842	0.0493545	0.0526901	0.0498127	0.050381	0.0515285	0.0493508	0.0493792	0.0521952	0.0506671	0.0491677	0.0467993	0.0520024	0.0517786	0.0501616	0.0528029	0.052762	0.0537826	0.0524439	0.0529722	0.0541338	0.0551408	0.0544617	0.0568002	0.0553009	0.056726	0.0568444	0.0570339	0.0557264	0.0572027	0.0566187	0.0562598	0.0568561	0.0578458	0.0574511	0.0567106	0.0565309	0.057276	0.0582247	0.0584167	0.0598652	0.0600041	0.0593935	0.0590513	0.0580314	0.0582664
PRA IN	P0.25	0.0783097	0.157011	0.712523	0.0501742	0.0518861	0.0514515	0.05081	0.0520891	0.0489687	0.0519762	0.0500854	0.0495118	0.0511514	0.0495957	0.0489509	0.0502533	0.0541089	0.0533432	0.0541554	0.0537941	0.0546681	0.055741	0.0551542	0.0558587	0.0561508	0.0590908	0.0592692	0.0565656	0.0594168	0.0578579	0.0588812	0.0599183	0.0595572	0.0585009	0.0596603	0.0589282	0.0595727	0.060567	0.0602074	0.0593651	0.0615335	0.0611523	0.0604722	0.0608822	0.0615765	0.0604892	0.0606551	0.0612484
MA GAWK	P0.25	0.078437	0.1596	0.684203	0.0519811	0.0537164	0.0513377	0.0486604	0.050517	0.0516121	0.0535502	0.0509831	0.0503791	0.0506886	0.0486857	0.0501889	0.0524718	0.0517017	0.0528266	0.0523069	0.0515114	0.0535856	0.0545853	0.0547336	0.0559859	0.0554264	0.0559923	0.0548677	0.0562119	0.0564204	0.0566789	0.0555406	0.0566439	0.056209	0.056564	0.0551652	0.0572482	0.0569168	0.0558137	0.0560174	0.0563761	0.0572248	0.0575265	0.0580707	0.0559784	0.0582163	0.0582181	0.0581996	0.0576415
IN PAENG	P0.25	0.0672735	0.192389	1.04905	0.0531261	0.0497144	0.0574176	0.0513781	0.0551488	0.0529254	0.0520842	0.0510444	0.0513218	0.0507312	0.0525074	0.051787	0.052872	0.0538945	0.0537138	0.0543988	0.0547935	0.0534034	0.0568023	0.0549779	0.0562716	0.0580528	0.0575497	0.0585282	0.0584048	0.0587159	0.0584146	0.0597835	0.0593772	0.0597807	0.0588177	0.0603376	0.061335	0.0592822	0.0610522	0.059462	0.0615851	0.0608713	0.0624478	0.0620282	0.0617888	0.0616968	0.0623563	0.0629535	0.0621042
SAM AHANG	P0.25	0.0713067	0.202778	1.23971	0.0491225	0.0515853	0.0479281	0.0484211	0.044944	0.0466041	0.0458034	0.0474215	0.0471213	0.0464913	0.0468941	0.0459706	0.0481029	0.0506253	0.0479103	0.0490946	0.0485402	0.0506222	0.0517224	0.0495412	0.0511814	0.051941	0.0521848	0.0528836	0.0527485	0.053221	0.0519937	0.0519357	0.0542832	0.0521459	0.0526252	0.0523974	0.052903	0.0533141	0.0522483	0.0524589	0.054538	0.0551716	0.0529704	0.053938	0.0553057	0.05435	0.0547244	0.0542588	0.0541032
MA YOM	P0.25	0.0801905	0.217287	0.988272	0.0559953	0.0538406	0.0521612	0.0525139	0.0509841	0.047959	0.050517	0.0503162	0.050679	0.0522647	0.0511887	0.0524028	0.0526392	0.053554	0.0544202	0.0563135	0.0555627	0.0546979	0.0566524	0.0570541	0.0562015	0.0597921	0.0588249	0.0582795	0.0600115	0.0596167	0.0604811	0.0601431	0.0589522	0.060327	0.0598268	0.0604163	0.060275	0.0610685	0.0598883	0.0624356	0.0619266	0.0605793	0.0625512	0.062507	0.0635942	0.0629843	0.0631895	0.0635678	0.0627557
E-LAI	P0.25	0.0820795	0.1809	0.849835	0.0553522	0.0553714	0.0552177	0.0563834	0.0578259	0.0544391	0.0497996	0.0538316	0.0547624	0.0514338	0.0511783	0.0528993	0.053209	0.0547642	0.0527233	0.0549674	0.0554305	0.0571726	0.0568507	0.0563547	0.0577988	0.0574114	0.0576825	0.0583756	0.0564815	0.0564084	0.0582148	0.0573539	0.057212	0.0579877	0.0563705	0.0566835	0.0567285	0.0570473	0.0553609	0.0573315	0.0580071	0.0572434	0.0582823	0.0570032	0.0576194	0.0588503	0.0586198	0.0581048	0.0577079
GRA DAHD	P0.25	0.0710475	0.187522	1.07969	0.0530728	0.054899	0.0505315	0.0529221	0.0527797	0.0520482	0.0501065	0.0484287	0.0489035	0.0495731	0.047752	0.0507611	0.0488023	0.0529888	0.0528197	0.0538834	0.0532831	0.0538168	0.0567484	0.0545955	0.0564307	0.0549956	0.0556091	0.0553321	0.0563504	0.0558964	0.0551758	0.056804	0.0562406	0.056078	0.0558883	0.0559727	0.0566104	0.0559741	0.0558839	0.0566056	0.0571379	0.0576712	0.0567565	0.0576782	0.0574542	0.0579251	0.0588796	0.0570798	0.0572382
KHAO BAHN POD	P0.25	0.0638184	0.160078	0.847814	0.0539322	0.0530638	0.0472449	0.047648	0.0514158	0.0495818	0.0499163	0.0459667	0.052291	0.0514299	0.0526215	0.0503933	0.0505854	0.0508385	0.0512085	0.0531122	0.0553692	0.0557641	0.0557852	0.0544905	0.0558048	0.0564818	0.0578905	0.0572394	0.056127	0.0558888	0.05801	0.0545176	0.0578372	0.0579796	0.0586048	0.0592935	0.0580558	0.057834	0.0575641	0.0596466	0.0602118	0.0589856	0.0608255	0.060322	0.0608689	0.0606075	0.0628564	0.0605986	0.0605345
TAH BAHN	P0.25	0.0690856	0.143687	0.781094	0.053099	0.050012	0.0508634	0.0523408	0.0542601	0.0549893	0.048526	0.0517738	0.0503344	0.0506758	0.0514316	0.0496234	0.0503692	0.052606	0.0526325	0.0525755	0.0546687	0.055934	0.0570004	0.056816	0.0583609	0.0564636	0.058099	0.0582682	0.0580147	0.0585577	0.0584453	0.0579192	0.0582994	0.0596095	0.0596655	0.0587568	0.060855	0.0601466	0.0602739	0.0603739	0.0607998	0.060982	0.0621598	0.0615996	0.0608359	0.061682	0.0615539	0.0621236	0.0614543
MAHK YOM	P0.25	0.0511389	0.151929	0.215812	0.0587942	0.0504008	0.0554791	0.0539936	0.0506114	0.0511091	0.0536041	0.0494045	0.0542943	0.0471096	0.0538356	0.0537697	0.0523871	0.0560503	0.0498249	0.0545916	0.0567336	0.0542938	0.0540484	0.056415	0.054611	0.0577177	0.0571911	0.0556645	0.0569568	0.0571156	0.0583508	0.057315	0.0569289	0.056412	0.0575079	0.0572867	0.0569972	0.0572875	0.0575767	0.0585551	0.0591232	0.0583499	0.0572464	0.0585912	0.058277	0.0590992	0.0588035	0.0590045	0.0584519
HAHNG MAH NAI	P0.25	0.079825	0.161922	0.723655	0.0560205	0.0549361	0.0535863	0.0519206	0.0470435	0.0563829	0.0518917	0.0479106	0.0493544	0.0496958	0.0491527	0.0515919	0.0497687	0.0506916	0.0531617	0.0538266	0.0543804	0.0527876	0.0559842	0.0560059	0.0562267	0.054838	0.0546834	0.0571848	0.0582576	0.0571004	0.0567874	0.0581421	0.0585073	0.0572807	0.0569884	0.0569991	0.0580621	0.0573698	0.057791	0.0579342	0.0579365	0.059521	0.0590914	0.0589167	0.0603166	0.0604014	0.0594884	0.0594443	0.0582981
KHITOM KHAO	P0.25	0.0706545	0.174778	0.975212	0.0497296	0.0480998	0.0475216	0.0436694	0.0482409	0.0487747	0.0443811	0.0447123	0.0438665	0.0470211	0.0509932	0.0495993	0.0501955	0.0470693	0.0517681	0.0514359	0.0500095	0.0531932	0.05427	0.0532289	0.0546687	0.0545065	0.0559348	0.056705	0.0560623	0.0549237	0.0567343	0.0556774	0.0561901	0.0564698	0.0567122	0.0570601	0.0566611	0.0568489	0.0552574	0.057486	0.0568194	0.0571632	0.0584213	0.057538	0.0586915	0.0574703	0.0593915	0.0581288	0.057536
LEUANG DONG	P0.25	0.0921879	0.154444	0.683829	0.0556481	0.0522819	0.0516866	0.0498855	0.0546146	0.050366	0.0517203	0.0490736	0.0521033	0.0530721	0.0493856	0.0515512	0.0506256	0.0526697	0.0527007	0.0540264	0.0534033	0.0534399	0.0564844	0.0551207	0.0554828	0.0559557	0.0565202	0.0566768	0.0587177	0.0567956	0.0575585	0.0564267	0.059742	0.0590871	0.0574865	0.0565922	0.058549	0.0585135	0.0574039	0.059938	0.0600896	0.0600299	0.0592687	0.0602202	0.0611016	0.0600726	0.0607836	0.0608827	0.0601862
PLAH SEW	P0.25	0.0741554	0.147013	0.79784	0.0543451	0.048554	0.0483455	0.0471095	0.0507117	0.0492996	0.0488708	0.0495849	0.0469139	0.0491099	0.0468433	0.0511311	0.0491164	0.0528643	0.0514621	0.0500182	0.0499812	0.0527755	0.0518371	0.0509741	0.0536082	0.053123	0.0534757	0.0538282	0.0550193	0.0549149	0.0546845	0.055371	0.055378	0.0547235	0.0563015	0.0555162	0.0559008	0.0554333	0.0561407	0.057045	0.0575169	0.0570453	0.0577823	0.0580349	0.0580294	0.0573243	0.0577086	0.0577825	0.0586216
RUANG DIAW	P0.25	0.0818739	0.190378	0.850883	0.0526425	0.0602868	0.0529663	0.0531282	0.0551074	0.0514196	0.05078	0.0511799	0.0507374	0.0505828	0.0527519	0.0542756	0.0544741	0.0528347	0.0545168	0.055993	0.0540218	0.0555895	0.0563569	0.0582894	0.0589184	0.0595438	0.0588145	0.0588676	0.0598787	0.0602961	0.0593412	0.0598553	0.0583362	0.0598762	0.059189	0.0588626	0.0601051	0.0591587	0.0608691	0.0614064	0.0609147	0.0606318	0.0620569	0.0617994	0.0628458	0.0614936	0.0617936	0.0625374	0.0620052
LAO TAEK	P0.25	0.0706852	0.161044	1.11683	0.0527421	0.0557581	0.0543525	0.0518469	0.050269	0.0470426	0.0492723	0.0514972	0.0489613	0.0518572	0.0507443	0.0540594	0.0522487	0.0530649	0.0535324	0.0522174	0.0531389	0.0551779	0.0540314	0.0547247	0.0537377	0.0535406	0.055146	0.0541764	0.0558967	0.053692	0.0554325	0.0551311	0.0557182	0.0550164	0.056475	0.0535828	0.0564431	0.0558115	0.0557343	0.056773	0.056729	0.0575089	0.0574585	0.0582036	0.0577057	0.0569525	0.0575971	0.057852	0.0574335
DAENG NAH	P0.25	0.0778668	0.227822	1.09068	0.0544918	0.0532373	0.0545068	0.0540997	0.0506414	0.0504754	0.0517841	0.0511271	0.0522267	0.0529662	0.0543809	0.0490638	0.0547105	0.0519334	0.0541352	0.0553718	0.0555582	0.0556906	0.0564276	0.0587108	0.0576998	0.0579317	0.0601496	0.0585252	0.0600537	0.0581017	0.0604534	0.0585309	0.0590557	0.0590975	0.0602718	0.060526	0.0608134	0.059973	0.0606998	0.0613444	0.0606637	0.0621757	0.0620047	0.0629228	0.0623647	0.0618731	0.0622235	0.0621565	0.0616157
PUANG HAHNG NAHK	P0.25	0.0652298	0.204856	1.14123	0.0524626	0.0578053	0.0567407	0.0542911	0.0524688	0.0549559	0.0522658	0.0532634	0.0527142	0.0504926	0.0511142	0.0534219	0.053112	0.0505461	0.0526441	0.0531932	0.0550805	0.0544547	0.0574089	0.0577617	0.0578532	0.059379	0.0597306	0.0615143	0.0615318	0.0616068	0.0618985	0.0619192	0.0612865	0.0615473	0.0621344	0.0611231	0.0619231	0.0640501	0.0631793	0.0638242	0.0658347	0.0649991	0.0659675	0.066323	0.0658949	0.066287	0.0666995	0.066613	0.0660365
LEUANG NOI 31-1-39	P0.25	0.085697	0.180241	0.738043	0.0503196	0.0533106	0.049166	0.0461747	0.0503149	0.0514458	0.0464219	0.0472896	0.0464437	0.0517034	0.048831	0.0480245	0.0484015	0.0478851	0.0506075	0.0510886	0.0525944	0.0521272	0.0529594	0.0520868	0.0535106	0.0533779	0.0540808	0.0533899	0.0536841	0.0539367	0.0553001	0.054149	0.0546358	0.053374	0.0536137	0.0536671	0.0542208	0.0537008	0.0530764	0.0545409	0.0553919	0.0559763	0.056232	0.0561297	0.0566986	0.0561331	0.0560352	0.0563143	0.0557784
JUD MAWN	P0.25	0.088173	0.160956	0.751469	0.0584653	0.0577577	0.0530007	0.0502155	0.0521352	0.0497875	0.0537457	0.0540924	0.0536268	0.0522726	0.055927	0.0526268	0.0559336	0.0549946	0.0542419	0.0529006	0.0562848	0.0559523	0.0555815	0.0572709	0.0600806	0.0592842	0.0586088	0.0586464	0.0590361	0.0593516	0.0598346	0.0588431	0.0594422	0.0593212	0.0591381	0.0599145	0.0596831	0.0607011	0.0598757	0.0599076	0.062249	0.0621817	0.0620627	0.0618263	0.0627806	0.0631963	0.0633928	0.0615871	0.0622093
KHAO SA NGUAN	P0.25	0.0662081	0.121978	0.680088	0.0493659	0.0500572	0.0518293	0.0474431	0.0516626	0.0473654	0.0521053	0.0470965	0.0495071	0.0498111	0.0486838	0.0517527	0.0504772	0.0526084	0.0535725	0.0536678	0.0559582	0.0549782	0.0553249	0.0555602	0.0562917	0.055238	0.0581864	0.0561256	0.0574201	0.0563234	0.057178	0.0560616	0.0569054	0.0557825	0.05846	0.0571372	0.0578323	0.0566009	0.0578527	0.059229	0.0586604	0.0586352	0.0596666	0.0595504	0.059388	0.0596705	0.0591695	0.0605869	0.0602048
CHAW MA GAWK	P0.25	0.0625823	0.122378	0.774466	0.0538178	0.0525033	0.0512108	0.0509958	0.0517563	0.0530355	0.0497535	0.0510469	0.0514813	0.0514312	0.0537955	0.0533869	0.0540797	0.053991	0.0541212	0.0545275	0.0550759	0.0560784	0.0548028	0.0567191	0.0561714	0.0567078	0.0555487	0.0561537	0.0566918	0.0558373	0.0579684	0.0562606	0.0579182	0.0576317	0.05698	0.0573846	0.0571072	0.0565345	0.0568531	0.0567866	0.0573541	0.0596868	0.0578156	0.0578757	0.0598701	0.0596249	0.0593059	0.0592866	0.0595213
MA FAI	P0.25	0.0686657	0.184438	1.04953	0.0585129	0.0565997	0.0561143	0.0518717	0.0520946	0.0556893	0.0507573	0.0532835	0.0532054	0.0525539	0.051677	0.0536028	0.0544688	0.0539124	0.0550129	0.0527617	0.0572343	0.0551575	0.0564921	0.0557058	0.056052	0.058349	0.0595622	0.0591345	0.0586323	0.0585535	0.0604799	0.0596631	0.0580491	0.0587518	0.0587375	0.0616224	0.0609241	0.0602595	0.0592955	0.0614012	0.0607397	0.0611692	0.0618687	0.0615073	0.062001	0.0618847	0.0613889	0.0616939	0.0612068
JAO RAHK HAENG	P0.25	0.0582049	0.111111	0.656892	0.0491729	0.0460692	0.0473542	0.0417109	0.0452715	0.0429044	0.0451861	0.0435668	0.0456034	0.0451379	0.0450059	0.0450184	0.0446315	0.0482856	0.0464135	0.0460553	0.0488824	0.046746	0.0481839	0.049229	0.0468274	0.0469519	0.0476469	0.048529	0.0482295	0.0493892	0.0492936	0.0496913	0.0496518	0.0494774	0.0487951	0.049	0.0507444	0.049269	0.0480107	0.0507577	0.0489406	0.0496873	0.0505766	0.050814	0.0512644	0.0503189	0.0506802	0.0511376	0.0507766
TA POW GAEW 161	P0.25	0.0659852	0.155378	0.806287	0.0512584	0.0525044	0.0523991	0.0501405	0.0527663	0.0487935	0.0521075	0.0530574	0.0479787	0.0504734	0.0540474	0.0522061	0.0490292	0.0503999	0.0530508	0.0530874	0.053414	0.0528052	0.0528269	0.0537278	0.0547217	0.0554722	0.0554602	0.0562204	0.0563884	0.0559261	0.0560404	0.0567371	0.0571858	0.0545102	0.0563616	0.05733	0.0571136	0.0578602	0.0565989	0.0581069	0.058574	0.0584986	0.0581509	0.0578575	0.0590878	0.0583639	0.0586914	0.0593288	0.059448
KHAO GON JUD	P0.25	0.0602009	0.154922	0.910457	0.0503097	0.0535383	0.0528021	0.048625	0.0461772	0.0494881	0.0494298	0.0526268	0.0489688	0.0516333	0.0504945	0.0496883	0.04938	0.0520423	0.0541573	0.0537122	0.0553199	0.0556367	0.0543819	0.054623	0.0545358	0.0566461	0.0544641	0.0549857	0.0569587	0.0561866	0.0582799	0.057127	0.0571463	0.0571808	0.0556623	0.0569084	0.0582511	0.056781	0.0584919	0.0586061	0.0594465	0.0591657	0.0588308	0.0604286	0.05963	0.0609325	0.0601935	0.0602962	0.0597712
PLAH KHAENG	P0.25	0.0926983	0.1997	0.74929	0.0562016	0.0552056	0.054767	0.051115	0.053211	0.0501978	0.0504004	0.0512713	0.0516727	0.05371	0.0533713	0.0500139	0.0520702	0.054383	0.0532596	0.0530585	0.0555917	0.056246	0.0532419	0.0585042	0.0569911	0.0587421	0.0595246	0.0580381	0.0582157	0.0598919	0.0589795	0.0593523	0.0599867	0.0596713	0.0596254	0.0602783	0.0600716	0.0590203	0.0599496	0.0596787	0.0601678	0.0603194	0.0599463	0.0612355	0.0621731	0.0618969	0.0618081	0.0614954	0.0606807
JAO KHAO	P0.25	0.0520004	0.177433	1.4538	0.0563986	0.0564178	0.058085	0.0527789	0.0527492	0.0500312	0.0519011	0.0524785	0.0565242	0.051289	0.0530825	0.0514069	0.0500621	0.0532003	0.0536689	0.0559103	0.056644	0.0539692	0.0554209	0.0578031	0.0552529	0.0573241	0.0562769	0.058034	0.0592363	0.0588118	0.0590412	0.0578086	0.0604852	0.0575915	0.0583225	0.0587815	0.0576705	0.0592707	0.0591243	0.0586531	0.0602717	0.0610839	0.060802	0.0607652	0.0628857	0.0611454	0.0612142	0.0613694	0.0614531
MUAY HIN	P0.25	0.0634832	0.160222	0.856956	0.0561387	0.0497818	0.0508806	0.0489056	0.0508307	0.0503426	0.0492264	0.0500555	0.0460612	0.0501687	0.0508449	0.0519751	0.0535273	0.0524288	0.0545175	0.0557458	0.0548935	0.0564218	0.0533897	0.056385	0.0566381	0.0578882	0.0565334	0.0578116	0.0570709	0.0582712	0.0586763	0.0581995	0.0583167	0.0578816	0.0589029	0.0584474	0.0585626	0.0586406	0.059635	0.0596239	0.0598339	0.0610721	0.0617051	0.0615314	0.0626809	0.0622363	0.0614307	0.0625318	0.0625103
LEUANG PRATEW	P0.25	0.0561601	0.140733	0.885389	0.0606561	0.0539109	0.0570374	0.059316	0.0563486	0.0531257	0.0562628	0.0538283	0.0570668	0.0570029	0.0571651	0.0580719	0.0543193	0.0577006	0.0590943	0.0595044	0.0604249	0.0602092	0.0617463	0.0590877	0.0610887	0.0603381	0.060591	0.0607171	0.0603402	0.0587069	0.0594536	0.0609881	0.0606509	0.0595239	0.059144	0.0614042	0.0606481	0.0607559	0.0609747	0.0608988	0.0635734	0.0630969	0.0642364	0.0646134	0.064298	0.0647327	0.0645445	0.0642463	0.064814
SAO NUENG	P0.25	0.0845918	0.195544	0.817563	0.0561626	0.054262	0.0527045	0.055747	0.0526015	0.0535792	0.0531313	0.0526409	0.0524971	0.0506689	0.0544422	0.0529301	0.0501367	0.0543826	0.0555986	0.056383	0.054679	0.0559894	0.0566379	0.058077	0.0586832	0.0582123	0.058218	0.0586603	0.0591511	0.0578153	0.0604722	0.0592145	0.0584794	0.0610211	0.0603435	0.0588035	0.059399	0.0600791	0.060049	0.0615143	0.0607638	0.0594526	0.0615289	0.063026	0.0615883	0.0627198	0.0618002	0.0623898	0.061788
GON GAEW	P0.25	0.0541089	0.124633	0.782943	0.0534663	0.0577518	0.0490983	0.055878	0.0531983	0.0520047	0.0525811	0.053084	0.0499757	0.0471837	0.0485096	0.0526437	0.0502423	0.054356	0.0519583	0.0526327	0.0561879	0.0555999	0.0564738	0.056485	0.0586473	0.0578766	0.0568396	0.0609946	0.0605069	0.0595542	0.0620954	0.0609552	0.0616547	0.0613834	0.0617587	0.0624392	0.0621611	0.0612507	0.0621782	0.0616828	0.0644452	0.0625577	0.0636434	0.0633425	0.064857	0.0644097	0.0639605	0.0631381	0.0661478
KHAO NUAN	P0.25	0.082233	0.1318	0.573852	0.0567013	0.0528263	0.0495324	0.0520841	0.0519651	0.0533622	0.0477394	0.047345	0.0558994	0.0522778	0.0516908	0.051363	0.0521741	0.0510497	0.0550731	0.0546975	0.056241	0.0546638	0.0562561	0.0573406	0.057132	0.0584899	0.0583961	0.0592116	0.0608477	0.0606522	0.0586028	0.0606466	0.0597989	0.0593446	0.0600898	0.0601493	0.0603714	0.0611408	0.0601755	0.0604032	0.0604119	0.0611179	0.0600781	0.0608728	0.0613453	0.0618623	0.0611641	0.0612972	0.0612719
TAWNG RAHK SAI	P0.25	0.0657758	0.177378	0.928168	0.0487064	0.0496793	0.0481953	0.048849	0.0447177	0.0456799	0.0492862	0.0429286	0.0442315	0.0444348	0.0472083	0.0482671	0.0451981	0.0452156	0.0500858	0.0487817	0.0500509	0.050134	0.0523625	0.0528872	0.0534676	0.0519714	0.0536475	0.052314	0.0546459	0.0529471	0.0541962	0.054073	0.0524702	0.0554525	0.0543666	0.0556551	0.0550353	0.0557141	0.055357	0.0567213	0.056091	0.057063	0.0562429	0.0582692	0.0576222	0.0575589	0.0578629	0.0582922	0.0583183
MAHK NAM	P0.25	0.082798	0.208944	0.958988	0.0538202	0.0530625	0.0520808	0.0529546	0.0476823	0.0510519	0.0500503	0.0467129	0.0499861	0.0478203	0.0478696	0.0476107	0.0514445	0.0508258	0.0515125	0.0507677	0.0507769	0.0497599	0.0528948	0.0515557	0.0536974	0.0542333	0.0534915	0.0514098	0.0525713	0.0548173	0.0539508	0.0544085	0.0543953	0.0545135	0.0547375	0.0538732	0.0546852	0.0527283	0.0552683	0.0550207	0.0542088	0.0538198	0.0536078	0.0556744	0.0542002	0.0544066	0.0548148	0.0556364	0.0545014
DAWK MAI	P0.25	0.0684989	0.128544	0.648492	0.0529216	0.0489308	0.0566965	0.050273	0.052422	0.0520781	0.051432	0.0518444	0.0527829	0.0515374	0.052567	0.0489507	0.0527167	0.0500907	0.050776	0.0517164	0.0539286	0.0547775	0.0538451	0.0556711	0.0551865	0.0556979	0.0568408	0.0555599	0.055862	0.0574908	0.0566052	0.0575818	0.0571778	0.0554056	0.0581365	0.0559486	0.0580091	0.0564764	0.0575844	0.0579101	0.0584875	0.0584011	0.0590163	0.058986	0.0584613	0.0598465	0.0586952	0.0601371	0.0597586
LEUANG PAHK CHONG	P0.25	0.0785276	0.187867	0.813575	0.0520129	0.050682	0.0532851	0.0486256	0.0509766	0.0469962	0.0490208	0.0482154	0.0511967	0.0508778	0.0508931	0.0512672	0.0510779	0.0523566	0.0517397	0.0524766	0.0546639	0.0542581	0.0543064	0.0543778	0.0563684	0.055702	0.0556714	0.057132	0.0565651	0.0579486	0.0580693	0.0563566	0.0556957	0.0580855	0.0571664	0.0583861	0.058153	0.0586903	0.0591963	0.0598742	0.0591007	0.0596111	0.0601307	0.0599706	0.0603193	0.0598288	0.0607578	0.0602246	0.0601487
LEUANG CHUMPAE	P0.25	0.0865183	0.155733	0.656382	0.0419816	0.0482458	0.0480628	0.047881	0.047001	0.0470159	0.0465007	0.0450978	0.0463179	0.0454688	0.0459974	0.0470413	0.0464305	0.049228	0.0493468	0.0491637	0.0482865	0.0497939	0.0502479	0.0492931	0.0496905	0.0513976	0.0519227	0.0508297	0.0517785	0.0512665	0.0530636	0.0512525	0.0512547	0.0529796	0.0515041	0.051455	0.0522777	0.0520861	0.0520738	0.0514801	0.0531369	0.0530717	0.0531404	0.054204	0.0527757	0.0540865	0.0537505	0.0534405	0.0532922
LEUANG KAMIN	P0.25	0.0712058	0.1955	0.955956	0.0564246	0.0509026	0.0447543	0.0506724	0.0511874	0.0475887	0.0491739	0.048853	0.0513086	0.0502113	0.0498813	0.0497526	0.0486213	0.050737	0.0508879	0.0518059	0.0521308	0.0522381	0.0551942	0.0523514	0.0540785	0.0529201	0.0557685	0.056413	0.0549263	0.0554783	0.0566608	0.0536944	0.0548071	0.0561153	0.0563644	0.0563088	0.0561211	0.0567928	0.0570979	0.0567268	0.0571368	0.0565476	0.0571148	0.0581688	0.0576408	0.0572057	0.0580486	0.0577633	0.0584371
KOO MEUANG	P0.25	0.0678204	0.135333	0.684467	0.0602319	0.0514455	0.0534524	0.0536271	0.0498251	0.0508533	0.0522744	0.0521868	0.0511674	0.0537845	0.0549826	0.0521052	0.054961	0.0543446	0.0534276	0.0551921	0.0542313	0.0556828	0.0570152	0.05778	0.0575987	0.0549471	0.0565311	0.0571974	0.0565073	0.0559902	0.0558264	0.0556867	0.0563143	0.0558154	0.0559573	0.055188	0.0555785	0.0543907	0.0572231	0.0561968	0.0562762	0.0568237	0.0574225	0.0579345	0.0567221	0.0579814	0.0580263	0.0583399	0.0575536
TA POW LOM	P0.25	0.0704479	0.137829	0.745199	0.0575308	0.0575156	0.0570595	0.0594138	0.0567298	0.054459	0.0535401	0.0506558	0.0512403	0.0534368	0.0507229	0.0534266	0.054875	0.0543941	0.0569175	0.0546318	0.0558301	0.0571088	0.0580726	0.0589822	0.0589131	0.0606129	0.0606712	0.06131	0.0615022	0.0621702	0.0625298	0.062032	0.0619018	0.0620867	0.0625679	0.0621215	0.0635037	0.0618609	0.0622761	0.0627434	0.063366	0.0640425	0.065806	0.0649236	0.064856	0.0656468	0.0660648	0.0663161	0.065581
KHAO AH-GAHD	P0.25	0.0805607	0.165133	0.731192	0.0559761	0.0591009	0.0557207	0.0535583	0.0514706	0.0525719	0.053892	0.0518198	0.0514576	0.0557689	0.0527137	0.0544912	0.0558146	0.0560596	0.0532196	0.0560639	0.0534703	0.057093	0.0547778	0.0547369	0.0548904	0.0576517	0.0583415	0.0566706	0.0570439	0.0564703	0.055973	0.0567454	0.0558541	0.0572549	0.057709	0.0573467	0.0570891	0.0573323	0.0575574	0.0570044	0.0563362	0.0580538	0.0586622	0.0580947	0.0585446	0.0586939	0.0589023	0.057763	0.0588134
SAI YUD	P0.25	0.0859676	0.176156	0.73449	0.0514187	0.0491513	0.0502348	0.052826	0.0495081	0.0465119	0.0458315	0.0487362	0.0490378	0.0471898	0.0474779	0.0483194	0.0493193	0.0489994	0.0500627	0.0534932	0.0509917	0.0519773	0.0527928	0.0548145	0.0547688	0.0546625	0.0570527	0.0566378	0.0572961	0.056438	0.0580671	0.0599023	0.0588548	0.0587502	0.0588017	0.0597464	0.0605105	0.0606778	0.0600199	0.0598814	0.0614907	0.0616826	0.0608798	0.0619618	0.0622278	0.0618292	0.0617204	0.0618038	0.0619334
DI SI	P0.25	0.0649092	0.166111	0.93875	0.046742	0.0449738	0.0506719	0.0478304	0.0451176	0.0459357	0.0432542	0.0426787	0.0464735	0.0457097	0.0465157	0.0444857	0.0488712	0.0491994	0.0485259	0.0483323	0.0501698	0.0493933	0.0498332	0.0509351	0.0513235	0.0510352	0.0518826	0.0523721	0.0512199	0.0523394	0.0518042	0.0524083	0.0521516	0.052805	0.0516311	0.0520424	0.0510992	0.0523542	0.0530694	0.0528677	0.0540675	0.0529057	0.0538669	0.0547722	0.0541723	0.0547366	0.0540393	0.0531997	0.054454
NAH KWAN	P0.25	0.0702941	0.175511	1.27045	0.0548744	0.0501858	0.0488248	0.0485019	0.0484364	0.0498772	0.0476169	0.0475024	0.0486178	0.0458059	0.0494005	0.0468021	0.0473589	0.0497284	0.0513471	0.0500171	0.0517791	0.049818	0.0519752	0.0506576	0.0508092	0.0523405	0.0509498	0.0510385	0.0505964	0.0514609	0.0512683	0.0527876	0.0513353	0.0514996	0.052726	0.0518871	0.0515375	0.0513403	0.0524582	0.0527704	0.0533684	0.0537047	0.0531447	0.0542494	0.053254	0.0538705	0.053525	0.0529336	0.0542882
MED MAKHAM	P0.25	0.0748362	0.149111	0.686986	0.0508233	0.054974	0.0496101	0.0512894	0.0488547	0.0488576	0.0465079	0.0467857	0.0463657	0.0455275	0.0455079	0.0470867	0.0473291	0.0488815	0.0480234	0.0479268	0.0505865	0.050492	0.0501546	0.0513467	0.0501643	0.05264	0.053868	0.053619	0.0533242	0.0538967	0.0540519	0.0549944	0.0541454	0.0545894	0.0542039	0.0544167	0.0539267	0.0559745	0.0558315	0.0552897	0.0568437	0.0562542	0.0567455	0.0576682	0.05661	0.0572685	0.0562998	0.0569106	0.056869
HAH RUANG	P0.25	0.051281	0.128978	1.05327	0.0540107	0.051875	0.0503553	0.0482089	0.0457332	0.0492956	0.0501018	0.0505291	0.0497295	0.0523827	0.0510084	0.0506743	0.0495636	0.0545737	0.0531456	0.0493372	0.0532481	0.054005	0.0529647	0.0548987	0.0556023	0.0521652	0.0554397	0.0548378	0.0551902	0.0563859	0.0531621	0.0545504	0.0546451	0.0546114	0.0554524	0.0541056	0.0556511	0.0550417	0.055309	0.0554068	0.0569834	0.0572019	0.0577737	0.0578635	0.0592506	0.0586845	0.0588924	0.058568	0.0585155
TOM MEUANG LUANG	P0.25	0.0782685	0.198175	0.895012	0.060657	0.0544495	0.0539003	0.0523091	0.0549581	0.0534734	0.0505845	0.0550734	0.0521894	0.0534643	0.0518371	0.0523376	0.0531984	0.0524183	0.0547362	0.0535046	0.055575	0.0540724	0.0569111	0.055908	0.0575471	0.057071	0.059129	0.0585525	0.059488	0.0586506	0.0581181	0.0589802	0.0575056	0.057582	0.0577941	0.0572978	0.0579596	0.0583739	0.0591054	0.0574811	0.0586187	0.0595581	0.0585876	0.0600869	0.0605296	0.0599001	0.060728	0.0604494	0.0609527
NIAW MALI	P0.25	0.074901	0.146956	0.700511	0.0548909	0.0586337	0.0531036	0.0488154	0.0547043	0.0512571	0.0535077	0.0537033	0.0547524	0.0541812	0.0543481	0.0517253	0.0533127	0.0539334	0.0565173	0.0553223	0.0556424	0.0549554	0.0542882	0.0572827	0.0562801	0.056478	0.059315	0.0576309	0.0577537	0.058116	0.0574079	0.0571252	0.0575097	0.0581041	0.057643	0.0578203	0.0582439	0.0581373	0.0581504	0.0581345	0.0592708	0.059299	0.060704	0.0588771	0.0603418	0.0590808	0.0607353	0.0591306	0.0585665
MA YOM	P0.25	0.0740203	0.236244	1.10634	0.059232	0.0509599	0.0543748	0.0560193	0.0523814	0.0531678	0.0494282	0.0558119	0.0566242	0.0534458	0.0584827	0.0573435	0.0530465	0.0566031	0.0533967	0.053969	0.0574031	0.0574664	0.0570289	0.0587878	0.059209	0.0585777	0.0595416	0.0603926	0.0609632	0.0617589	0.0602535	0.05963	0.0618084	0.0610505	0.0607779	0.061	0.0609466	0.061879	0.0603973	0.0621981	0.0620684	0.0620232	0.0616698	0.0626941	0.0633043	0.0627978	0.0623649	0.0630355	0.0631742
DAW DAWK MAI	P0.25	0.0676424	0.111956	0.783827	0.0553705	0.0511845	0.054675	0.0544764	0.0538232	0.0567628	0.0483467	0.0579028	0.0541191	0.0547924	0.0525987	0.0551114	0.0546638	0.05423	0.0533172	0.0542431	0.0560479	0.0583097	0.0579177	0.058245	0.0564538	0.0579243	0.0585523	0.0568769	0.0578877	0.0573352	0.0574544	0.0573571	0.0577833	0.0572027	0.0558077	0.0581077	0.0590034	0.0572297	0.0575849	0.0576329	0.0601018	0.0584547	0.0597879	0.059827	0.0593138	0.0609413	0.060538	0.0595877	0.0602519
MAHK NAM	P0.25	0.0663119	0.19375	1.1489	0.0535928	0.0495165	0.0529172	0.0513342	0.0428773	0.0484751	0.04625	0.0491267	0.0468984	0.046079	0.0474374	0.0492572	0.0487101	0.0490523	0.0487105	0.0498013	0.0517826	0.052737	0.0534165	0.0516951	0.0514217	0.0536519	0.0551745	0.054189	0.0542576	0.0544467	0.0547596	0.0557598	0.0543209	0.0543566	0.0558363	0.054431	0.055542	0.0554399	0.055758	0.054859	0.0563871	0.0555411	0.056082	0.0565164	0.0566283	0.0571261	0.0568581	0.0566391	0.0564618
KHAO GAM	P0.25	0.0746746	0.1655	0.7746	0.0501059	0.0528589	0.053848	0.0533849	0.0448267	0.0486669	0.0470544	0.0515599	0.0505998	0.0522152	0.0510628	0.05238	0.0528244	0.0518325	0.0531742	0.0535697	0.055008	0.0535208	0.0553349	0.0557728	0.0545418	0.0556834	0.0543991	0.0562494	0.0560799	0.055007	0.0557744	0.0554689	0.0543132	0.0568951	0.0551746	0.0558999	0.0559419	0.0554978	0.0547752	0.0563819	0.0561365	0.056321	0.0565955	0.0573332	0.056176	0.0580166	0.0577453	0.0559525	0.0576998
E-KHAO YAI	P0.25	0.0833296	0.199125	0.847936	0.0476888	0.048565	0.0515451	0.0543325	0.0481365	0.0477913	0.0508325	0.0514394	0.0510171	0.0489795	0.0488216	0.0485732	0.0516153	0.0505365	0.0486642	0.05203	0.0526622	0.0522352	0.05331	0.0541993	0.0550871	0.0564336	0.0568811	0.0568313	0.0562994	0.056859	0.0563317	0.0569138	0.057132	0.0567485	0.0577891	0.0569359	0.0567438	0.0574807	0.0570684	0.0577977	0.0592078	0.0590749	0.0581335	0.058411	0.0585816	0.0589185	0.0597234	0.0587483	0.0588401
KASET DAW	P0.25	0.0897378	0.147444	0.594637	0.0503194	0.0517015	0.0516809	0.0506846	0.0522679	0.0519594	0.0463161	0.0461459	0.0491317	0.0491196	0.0482218	0.047632	0.0480857	0.0509827	0.051514	0.0485994	0.0505788	0.0505567	0.0507609	0.0513866	0.0502389	0.0534709	0.053877	0.0513928	0.0519708	0.0504165	0.0522233	0.0533739	0.0533053	0.0512307	0.0520795	0.0519138	0.0516385	0.0516488	0.0516019	0.0532757	0.0528602	0.0535832	0.0524386	0.0536298	0.0520714	0.053428	0.0539757	0.0527762	0.0536254
GAM PAI	P0.25	0.0776274	0.210356	1.06352	0.051405	0.0545962	0.049761	0.0524861	0.0480398	0.0493047	0.0506319	0.0511269	0.0499473	0.0512907	0.0483306	0.050821	0.0502332	0.0505232	0.0513033	0.0502875	0.0531013	0.0510599	0.0524339	0.0540976	0.054794	0.0547651	0.0541843	0.0578636	0.05693	0.0553412	0.0576099	0.0577084	0.0574587	0.0565801	0.0571278	0.0563205	0.0578606	0.0578132	0.0584029	0.0586019	0.0596516	0.0607244	0.0593868	0.0594651	0.0598538	0.059714	0.0600912	0.060592	0.0599981
KHAO LUANG	P0.25	0.0541686	0.134471	0.843996	0.0601757	0.0510966	0.052068	0.0506637	0.0510532	0.0505274	0.0484687	0.0517265	0.0521293	0.0531535	0.0501886	0.0479647	0.0513533	0.0518832	0.0543428	0.0551857	0.0562017	0.0558994	0.0552002	0.055638	0.0572589	0.0573795	0.0569928	0.0579081	0.0581019	0.0575308	0.0577632	0.0574651	0.0585331	0.0574765	0.0580474	0.0578527	0.0591673	0.0588784	0.0583602	0.058226	0.0600264	0.0603665	0.0608691	0.0613736	0.061542	0.0614603	0.0617871	0.0616368	0.0613577
NAHNG NUAN	P0.25	0.054746	0.15754	1.03608	0.0540769	0.0583581	0.0557667	0.0501786	0.0517797	0.0534032	0.0529286	0.0515354	0.052456	0.0534219	0.0545763	0.0531994	0.053545	0.0510099	0.0537395	0.0558717	0.0567275	0.0552213	0.05687	0.0581488	0.0586889	0.0578978	0.0600859	0.0594119	0.0604304	0.0586807	0.0576046	0.0596238	0.0589518	0.0595382	0.0593606	0.0605702	0.06002	0.058493	0.0611619	0.0608713	0.0605891	0.0617549	0.0613726	0.0622884	0.0619787	0.0615656	0.0631132	0.0626407	0.0616143
SEW MAE JAN	P0.25	0.070259	0.155378	0.774114	0.048838	0.0527418	0.0537088	0.0501746	0.0523152	0.0510342	0.0483678	0.0495691	0.0502835	0.0514882	0.0524839	0.0499029	0.0505651	0.0538414	0.054764	0.0544903	0.0541249	0.0538784	0.055566	0.0569703	0.0555356	0.0569192	0.0565632	0.0575452	0.0583978	0.057113	0.0585659	0.0591942	0.0584218	0.05742	0.0589696	0.059015	0.0571066	0.0570664	0.0580861	0.0593884	0.0600642	0.0601092	0.0602494	0.0594871	0.0611888	0.060327	0.0612603	0.0606484	0.0601767
SEW MAE JAN	P0.25	0.0590607	0.146856	0.832754	0.0588972	0.0553844	0.0572111	0.05381	0.0546967	0.0509126	0.0525657	0.0527687	0.0530098	0.0540132	0.051965	0.0538476	0.0530715	0.0577795	0.051702	0.0565454	0.057372	0.0584734	0.0573863	0.0566974	0.0585819	0.0581482	0.0572656	0.0588595	0.0576506	0.0583056	0.0593195	0.0593707	0.0586141	0.0591836	0.0597326	0.0585285	0.0585941	0.0601067	0.059852	0.0614045	0.0614465	0.0628076	0.0622008	0.0629174	0.0636471	0.0633022	0.0627878	0.0632939	0.0636053
PATHUM THANI 1	P0.25	0.0783923	0.100922	0.490412	0.0505637	0.0504503	0.0482725	0.0459395	0.0501885	0.0457718	0.04986	0.0443904	0.0472785	0.0493247	0.0482705	0.047767	0.0478114	0.0505334	0.0508565	0.0489741	0.0494643	0.0511476	0.0511841	0.0524128	0.0507064	0.0520722	0.0561841	0.0523165	0.0531039	0.0537447	0.0520094	0.0543165	0.0530907	0.0549029	0.0529218	0.0537345	0.0535414	0.0541323	0.0534113	0.0548455	0.0545655	0.0533833	0.0545585	0.0542964	0.0553343	0.0547171	0.0557972	0.0546107	0.0543282
SANG YOD	P0.25	0.0638208	0.113533	0.656621	0.0423198	0.0474636	0.046755	0.0452342	0.0451232	0.0447305	0.0414561	0.0423861	0.0451356	0.0457644	0.0446752	0.0423515	0.0457234	0.0436317	0.0452814	0.0481839	0.0453681	0.0452745	0.0459098	0.0456107	0.0480822	0.044874	0.0470068	0.044485	0.0474675	0.0467135	0.0488279	0.0478717	0.0483707	0.0462234	0.0473149	0.0480184	0.0485548	0.0478806	0.0474012	0.0496431	0.0493344	0.0476082	0.0482536	0.0493724	0.0483321	0.049215	0.049935	0.0488237	0.048835
LUANG PRATAHN	P0.25	0.0607302	0.195544	0.829912	0.0603813	0.0562874	0.0545602	0.0563739	0.056559	0.0540028	0.0534597	0.0590937	0.0537457	0.0579983	0.0563145	0.0538198	0.0551273	0.0608245	0.0540646	0.0558758	0.0577979	0.0571035	0.0577931	0.0553607	0.0566806	0.0574045	0.057348	0.0568172	0.0574729	0.0568234	0.0550698	0.058077	0.0565305	0.0562681	0.0546398	0.0566384	0.056654	0.0561707	0.0560517	0.0572278	0.0565078	0.0570336	0.0573498	0.0572259	0.0567307	0.0577805	0.0566989	0.0574853	0.0566427
GWIAN HAK	P0.25	0.0833871	0.215322	1.00677	0.0501237	0.0522394	0.0526939	0.0494195	0.0522614	0.0493962	0.049728	0.0480574	0.0476974	0.0483284	0.0489433	0.0490255	0.0496241	0.0484609	0.0518931	0.0501396	0.0508323	0.0540659	0.0541509	0.0513764	0.055824	0.0547394	0.0549231	0.057662	0.0571813	0.0572305	0.0574685	0.0568026	0.0569276	0.0590742	0.0577472	0.0597959	0.059551	0.0600406	0.0587272	0.0606074	0.0602245	0.0611902	0.0606855	0.0615314	0.0615736	0.0623893	0.0615542	0.0617164	0.0619154
KHAO TAH HAENG 17	P0.25	0.066427	0.1641	0.905137	0.0534371	0.0526844	0.0487599	0.0526179	0.049013	0.0459771	0.0469162	0.0486427	0.047233	0.0499174	0.0514895	0.0484609	0.0525427	0.0499238	0.0542734	0.0530627	0.052472	0.052866	0.0552071	0.0568211	0.0558406	0.0581507	0.0553705	0.0594214	0.0560388	0.0574157	0.0589127	0.0581113	0.0579555	0.0592018	0.0584706	0.0589998	0.0588778	0.0572891	0.0590476	0.0594172	0.0608724	0.060934	0.0626122	0.0610948	0.0608256	0.0617605	0.0614843	0.0619333	0.0620516
GOW RUANG 88	P0.25	0.0729364	0.172589	0.9132	0.0531976	0.0541252	0.0490197	0.0493886	0.0526502	0.051683	0.0467299	0.0490446	0.0466611	0.047217	0.0459695	0.0464195	0.0476748	0.0497583	0.0495425	0.0503308	0.0501258	0.0539022	0.0536395	0.0516528	0.0542915	0.0525208	0.0541566	0.0537679	0.0552511	0.0535226	0.0526844	0.0551889	0.0549103	0.0564482	0.0539324	0.0542503	0.0559792	0.0552327	0.0561181	0.0557784	0.0561751	0.056554	0.0563176	0.0560556	0.0565422	0.0572536	0.0572706	0.0568685	0.0571791
NAHNG MON S-4	P0.25	0.0697593	0.1782	0.977284	0.0476964	0.049741	0.0556648	0.0495779	0.0497893	0.0463339	0.0468828	0.0507096	0.0454737	0.0496119	0.0490117	0.049584	0.0511663	0.0523239	0.0529404	0.0535303	0.0523647	0.0515892	0.0538716	0.0534726	0.055503	0.0549662	0.0561503	0.0574433	0.0573739	0.0572872	0.056282	0.059616	0.0573125	0.0577096	0.056694	0.0577463	0.0583517	0.0585305	0.0588418	0.0584779	0.0595572	0.0601588	0.0604358	0.060785	0.0612388	0.0600736	0.0611714	0.0614311	0.061746
PIN GAEW 56	P0.25	0.0743493	0.174278	0.820743	0.0540146	0.0533931	0.0486977	0.0473055	0.0466186	0.0443052	0.0486636	0.0513298	0.0470362	0.0452107	0.0478444	0.0460693	0.0482674	0.0487766	0.0478428	0.0480519	0.0494874	0.0521689	0.0533898	0.0498194	0.0521239	0.050917	0.0519585	0.0523847	0.0508211	0.0535113	0.0520356	0.0524841	0.0517269	0.0523727	0.0518814	0.0521945	0.0518267	0.0516564	0.0532947	0.0532513	0.0547379	0.0537249	0.0546961	0.0547359	0.0544658	0.0547537	0.0554474	0.0550569	0.0547293
HAHNG YI 71	P0.25	0.0865493	0.148356	0.611737	0.0477489	0.0492387	0.0504884	0.0492029	0.0470034	0.0492266	0.0499846	0.0463983	0.0473997	0.0494543	0.0479901	0.0459655	0.0499452	0.0505566	0.04807	0.0491577	0.0507436	0.0531322	0.0524748	0.052629	0.0530926	0.0546048	0.0541904	0.0540858	0.0554417	0.053022	0.0535575	0.0552274	0.0546767	0.0542004	0.0547339	0.054929	0.0543216	0.0555392	0.0543953	0.0550202	0.0559398	0.0565881	0.0555635	0.0553313	0.0552579	0.0559271	0.0557359	0.0558506	0.055499
KHAI MOD RIN	P0.25	0.0807589	0.146122	0.64878	0.056211	0.0502655	0.0470548	0.0470403	0.0495613	0.0458365	0.0489046	0.0495405	0.0500225	0.0442453	0.0467354	0.0492697	0.0490429	0.050027	0.0498584	0.0508313	0.0515117	0.0502469	0.0511945	0.0512276	0.0524647	0.0529054	0.0538024	0.0529249	0.0529512	0.0542911	0.0537561	0.0532336	0.053081	0.0532979	0.0525841	0.053456	0.0531629	0.0527747	0.0531001	0.0541513	0.0552926	0.0536331	0.055458	0.0555129	0.053983	0.0551181	0.0558318	0.0552648	0.0543509
BUA NOI	P0.25	0.068141	0.164378	0.872167	0.0558212	0.0523327	0.0529559	0.0449812	0.0526215	0.0489023	0.0474967	0.0503283	0.0513857	0.0502216	0.0485978	0.0504056	0.0481642	0.0478493	0.0515782	0.0504486	0.0536199	0.0513185	0.0530004	0.0542039	0.0534619	0.0523725	0.054483	0.0532515	0.0551924	0.0545906	0.0547658	0.0544013	0.0546418	0.0547392	0.0538883	0.0552601	0.0546295	0.055287	0.0561283	0.0555678	0.0550539	0.0565523	0.056544	0.0572097	0.0569143	0.0572383	0.0576926	0.056707	0.0569848
AEW MOD DAENG	P0.25	0.0562772	0.132989	0.831243	0.0586697	0.0513027	0.0533828	0.0558697	0.0538737	0.0511186	0.0535912	0.0548402	0.0549046	0.0540318	0.0587404	0.0561907	0.0569953	0.0567786	0.0581743	0.058916	0.0596739	0.0583343	0.0596482	0.0605443	0.0623773	0.0620639	0.0616199	0.0616564	0.0617359	0.0620952	0.0641357	0.0622435	0.0612895	0.061008	0.0625201	0.0628898	0.0633667	0.063321	0.0633876	0.0637025	0.0643468	0.0651125	0.0668683	0.0664448	0.0661861	0.0664519	0.068452	0.0667019	0.0667879
NAHNG NGAHM	P0.25	0.0650023	0.154144	0.890103	0.052439	0.0549357	0.0449363	0.0512816	0.048369	0.0494067	0.0511719	0.0500045	0.0509775	0.0509674	0.0509955	0.0493883	0.049153	0.0517363	0.0502933	0.0510601	0.0509757	0.0531597	0.0532817	0.0542028	0.0548089	0.0551434	0.0543735	0.0550066	0.054387	0.0562802	0.055573	0.0552855	0.0551879	0.0556846	0.0539992	0.0546348	0.0551347	0.0560223	0.0564999	0.0576579	0.0576336	0.0567347	0.057663	0.0570972	0.0586071	0.0588437	0.0582593	0.0588244	0.0580947
U-TA POW	P0.25	0.069292	0.161389	0.826107	0.0526468	0.0499536	0.0484393	0.0521861	0.0422722	0.0490262	0.0460302	0.0441395	0.0455034	0.0483355	0.0479	0.0474644	0.0476491	0.0475762	0.0494288	0.0481247	0.0484063	0.0502808	0.051556	0.0502067	0.0516465	0.0514698	0.0535971	0.0524389	0.0524912	0.0534428	0.0532405	0.0523335	0.0534599	0.0519058	0.0535482	0.0543013	0.0527072	0.054185	0.0544812	0.0547058	0.0554801	0.0537836	0.0558066	0.055177	0.05636	0.0558005	0.0557791	0.0564795	0.0560712
PUANG WAHN	P0.25	0.0725662	0.1534	0.749878	0.0566692	0.0519247	0.0538062	0.0474486	0.0512465	0.0523268	0.0465627	0.0479312	0.0470802	0.0505468	0.049721	0.0517766	0.0481932	0.0515987	0.0518306	0.0532624	0.0535075	0.0516953	0.0530158	0.0547025	0.0534401	0.0559634	0.054583	0.0542268	0.0560734	0.0561006	0.0560735	0.0572089	0.0556041	0.0550896	0.0551531	0.0554556	0.054778	0.0565236	0.057192	0.0573693	0.0574828	0.0582035	0.0585341	0.0588908	0.0586212	0.0591684	0.0583544	0.058358	0.059165
PUANG HAHNG MOO	P0.25	0.0731973	0.124333	0.829645	0.0544909	0.0560062	0.0540229	0.0526206	0.0552734	0.0505139	0.0540265	0.0528621	0.0519699	0.0502662	0.0525359	0.051991	0.05632	0.0554088	0.0545811	0.0528594	0.0559274	0.0550575	0.0559938	0.0558587	0.0573983	0.0568733	0.0590723	0.0599135	0.0580594	0.0596522	0.0581192	0.0568996	0.0572424	0.0589456	0.0579984	0.0586371	0.0580957	0.0571774	0.0586057	0.0597075	0.0587606	0.0585648	0.0604259	0.0595788	0.058384	0.0596655	0.0595004	0.0588677	0.058787
JEK CHUEY	P0.25	0.0597465	0.118244	0.86438	0.0482909	0.0510124	0.0467525	0.0477008	0.0488745	0.0495433	0.0490441	0.0482112	0.0494482	0.0503708	0.0500701	0.0497829	0.0505658	0.0513666	0.051457	0.0507996	0.0531362	0.0517217	0.0526062	0.05411	0.0538755	0.0557598	0.0543404	0.054039	0.056122	0.0535694	0.0544177	0.0546764	0.0549028	0.0555894	0.0539745	0.054197	0.0549582	0.0551738	0.0543326	0.0549344	0.0567868	0.0555402	0.0565675	0.0569904	0.0561027	0.057094	0.056515	0.056903	0.0563091
KHAO GAW DIAW	P0.25	0.0834789	0.169467	0.809335	0.0493762	0.0507854	0.04583	0.0499048	0.0506535	0.0487441	0.0460152	0.0467325	0.0474012	0.0494747	0.0478598	0.0483688	0.0484061	0.0506635	0.0523986	0.051331	0.0511319	0.0505738	0.0512987	0.0523462	0.0540837	0.0529733	0.0523558	0.0553369	0.0562825	0.0549944	0.0537503	0.0554435	0.0537131	0.0555985	0.0543896	0.0553557	0.055825	0.0553269	0.0558092	0.0554196	0.0574803	0.057359	0.0564936	0.0570205	0.0572922	0.0581944	0.056501	0.0574421	0.0579414
RD9	P0.25	0.0755448	0.130011	0.605228	0.0515964	0.0504505	0.0483587	0.0523983	0.0512145	0.0501042	0.0478357	0.0474641	0.0472232	0.0474762	0.0475197	0.0505536	0.0495826	0.0481458	0.0492758	0.0515821	0.0529598	0.0508226	0.0504089	0.0530135	0.0519181	0.05131	0.0516065	0.0503128	0.0530216	0.0523341	0.0527142	0.0520039	0.0523008	0.0539388	0.0524241	0.0511933	0.0521766	0.0521685	0.0522791	0.0522377	0.0526533	0.0524824	0.0528711	0.0529306	0.0533392	0.0530639	0.0547221	0.0542132	0.052592
PUANG NGERN	P0.25	0.0506829	0.1466	1.18499	0.0549645	0.0536092	0.0513574	0.0502159	0.0526486	0.0529937	0.0542715	0.0542412	0.0536168	0.0513302	0.0494998	0.054045	0.0518785	0.0553689	0.0543308	0.0578804	0.0571126	0.0578123	0.0574816	0.057975	0.0589326	0.0564756	0.0571298	0.0597587	0.0570298	0.0589058	0.0591043	0.057955	0.0588519	0.0591896	0.0590108	0.0580684	0.0582157	0.0587385	0.0604044	0.0595932	0.0597014	0.0612191	0.06161	0.0615203	0.0624819	0.0625266	0.0637031	0.0631243	0.0623262
NAM SAGUI 19	P0.25	0.0644189	0.139611	1.07127	0.053424	0.0468424	0.0510958	0.0486885	0.0472466	0.0476145	0.0487267	0.0471118	0.0508943	0.0517521	0.0486699	0.0484679	0.0479472	0.0514027	0.052909	0.0501429	0.0511903	0.0532519	0.0514334	0.0540549	0.0540533	0.0548047	0.055697	0.0549867	0.053248	0.055923	0.0547603	0.0562443	0.055569	0.0548362	0.0550642	0.0555522	0.0553365	0.0553039	0.0575846	0.0560697	0.058425	0.0569644	0.0585003	0.0568787	0.0576626	0.0585646	0.0573669	0.0586734	0.0570535
BUN MAH	P0.25	0.0678682	0.160044	0.83953	0.0502165	0.0514523	0.0494813	0.0512035	0.0467631	0.0524894	0.0487997	0.0478741	0.0487423	0.0505588	0.0492197	0.0527695	0.0493619	0.0517656	0.0532033	0.0521293	0.0535732	0.0561029	0.0527229	0.0545426	0.0543322	0.0557643	0.0566016	0.0582052	0.0576685	0.0553116	0.057585	0.056566	0.0569872	0.0571589	0.0585543	0.0587592	0.0585764	0.0579305	0.0581699	0.0583663	0.0597854	0.0601063	0.0600676	0.0585804	0.0584238	0.0594884	0.0591723	0.0604957	0.0593689
RD8	P0.25	0.0901359	0.161933	0.619557	0.053833	0.0591238	0.0511928	0.0543346	0.0536508	0.0503767	0.052769	0.0522725	0.0530513	0.0526315	0.0524959	0.0545287	0.0536918	0.0557715	0.0527841	0.0568097	0.0578296	0.0559108	0.0578917	0.0583922	0.0580962	0.0590668	0.05663	0.0579506	0.0587296	0.0592217	0.0593441	0.0588181	0.0580671	0.0571195	0.0584359	0.0593411	0.0594139	0.0590864	0.0590345	0.0584881	0.060829	0.0606852	0.0606035	0.0613265	0.0606762	0.0603978	0.0606318	0.0604718	0.0601151
RD13	P0.25	0.057326	0.06964	0.402963	0.0564746	0.0504481	0.0484639	0.0479773	0.0486361	0.0497387	0.0542994	0.0538277	0.0523163	0.0530761	0.0500925	0.0542515	0.053053	0.0520243	0.0526929	0.0512233	0.0519455	0.0551909	0.0542021	0.056044	0.0555306	0.0548128	0.0531357	0.0542994	0.0548983	0.0570225	0.0540472	0.0554046	0.053443	0.0548685	0.0538847	0.0547539	0.0564373	0.0536456	0.0548034	0.0565079	0.0552585	0.0562219	0.0553241	0.0575229	0.0559003	0.0570843	0.0567096	0.0568668	0.05726
JAO DAM	P0.25	0.0738029	0.203867	0.946335	0.0489055	0.053672	0.0525586	0.0503608	0.0472941	0.0472909	0.0476155	0.0440946	0.047225	0.0486502	0.0486518	0.0476857	0.0458517	0.0484959	0.0478312	0.0501161	0.0512721	0.0536824	0.0509928	0.0526705	0.0521858	0.0523903	0.0549727	0.0536823	0.0543603	0.0545067	0.0537547	0.0538474	0.0531033	0.0536359	0.0548941	0.0540182	0.054406	0.0543807	0.0554829	0.0554399	0.0556246	0.0552176	0.0554975	0.0560133	0.0562602	0.0566371	0.0561903	0.0583654	0.0559892
JAO DAENG	P0.25	0.0705181	0.168522	0.831506	0.0549786	0.0525203	0.0524486	0.0551594	0.0482042	0.049934	0.0497346	0.0504957	0.0529127	0.0511202	0.0541508	0.0533287	0.0561657	0.0553741	0.0533569	0.0545181	0.0554297	0.0557266	0.0556504	0.0570612	0.058386	0.0578899	0.0577814	0.0579736	0.058932	0.0572123	0.0574561	0.0600661	0.0572415	0.058731	0.0579616	0.0589065	0.058382	0.0575931	0.0588596	0.0596173	0.0597955	0.0600542	0.0590227	0.0605275	0.0613416	0.059823	0.0598129	0.0596018	0.0603841
DAM DAHNG	P0.25	0.0644238	0.198378	1.3872	0.0521683	0.0557559	0.0553688	0.0518967	0.0540832	0.0497426	0.053415	0.0486534	0.0484251	0.0484256	0.0525297	0.0504967	0.053271	0.0533028	0.051518	0.0508743	0.050828	0.0521574	0.0528522	0.0525667	0.0532831	0.0554281	0.0514162	0.053648	0.0541427	0.0535688	0.05451	0.0535293	0.0543855	0.0536162	0.0525136	0.0519572	0.0531607	0.0530214	0.0546325	0.054086	0.0540684	0.0538972	0.0551398	0.0557336	0.0539908	0.0546038	0.0547447	0.0550254	0.0539245
JAO DAWK KHAO	P0.25	0.0542675	0.1611	1.2575	0.0510053	0.0509934	0.0493649	0.0487006	0.0436903	0.0468458	0.0468165	0.043066	0.0452698	0.0464664	0.0481789	0.0473317	0.0470449	0.0471049	0.0477181	0.0491391	0.0485704	0.0502945	0.0502962	0.0494039	0.050857	0.0529941	0.0503879	0.052268	0.0534443	0.0524651	0.0518143	0.0552997	0.052075	0.0545485	0.0535252	0.0528239	0.0553174	0.0534768	0.0539927	0.0551898	0.0550476	0.0549665	0.0546537	0.0555431	0.0543531	0.0550983	0.0553348	0.0555513	0.0557544
LEUANG TAWNG	P0.25	0.0751543	0.154733	0.740525	0.0545256	0.0571882	0.0551895	0.0555929	0.0523138	0.0523381	0.0510789	0.0489344	0.054328	0.0518646	0.0558158	0.05285	0.0529372	0.0546536	0.052352	0.0556487	0.0546423	0.0562	0.0558038	0.0554916	0.0572342	0.0572302	0.0550507	0.056959	0.0564719	0.0541462	0.0575647	0.0561308	0.0553558	0.0562251	0.0565994	0.0567041	0.0552659	0.0568243	0.0563368	0.0568531	0.0571651	0.0576828	0.0583887	0.0584288	0.0576335	0.0571101	0.0573248	0.057723	0.0571468
GAM LIAW	P0.25	0.0727026	0.186844	1.30164	0.052167	0.0576873	0.0558097	0.0562031	0.0552573	0.0562763	0.0521104	0.0534146	0.0517554	0.0523045	0.0548504	0.0546391	0.0515598	0.0541116	0.0523636	0.0539934	0.0566759	0.0577313	0.0566584	0.0565367	0.0560031	0.0573854	0.0560554	0.0577673	0.0574208	0.0567531	0.0569961	0.0574398	0.0574623	0.0571103	0.0570366	0.0560456	0.0584243	0.0572472	0.0580843	0.057732	0.0582867	0.0583561	0.0589972	0.0591112	0.058843	0.0598457	0.0588329	0.0593276	0.0588356
TOON CHALAWNG	P0.25	0.0668391	0.167956	0.85477	0.0540403	0.0534839	0.048259	0.050655	0.0540113	0.047569	0.0480365	0.0503941	0.0518259	0.0523395	0.0515139	0.0501884	0.0503283	0.0540669	0.0529718	0.0536694	0.0545768	0.0574103	0.0556474	0.0572713	0.0568806	0.0569832	0.0577018	0.0582047	0.0581538	0.0587738	0.0586295	0.0602603	0.0586539	0.0596995	0.0589284	0.0587068	0.0590334	0.0590921	0.060776	0.059661	0.0593839	0.061183	0.0623672	0.0619381	0.0610768	0.0614228	0.0613335	0.0608157	0.0621847
NAHNG MON	P0.25	0.0634322	0.128456	0.901668	0.0568638	0.0519745	0.0544356	0.0537384	0.0544955	0.0520538	0.054096	0.0529763	0.0528319	0.0538997	0.0520385	0.0527265	0.0529901	0.0549161	0.0549895	0.0558251	0.0566317	0.057024	0.0576753	0.0577659	0.0563316	0.0585321	0.0592159	0.0591377	0.0583913	0.0581223	0.0604176	0.060337	0.0589461	0.0616655	0.0590273	0.0602002	0.0600471	0.0600432	0.0598456	0.060798	0.0604071	0.0620333	0.0625987	0.0622651	0.063558	0.0623365	0.0618186	0.0635744	0.0624387
KHAO PRAGUAD	P0.25	0.0689535	0.174822	0.995253	0.0507448	0.0546548	0.049905	0.0545334	0.047735	0.0498493	0.0489214	0.0483346	0.0516965	0.050141	0.0483115	0.0508384	0.0478016	0.0508289	0.0513923	0.0526121	0.053356	0.0507432	0.0552974	0.0535175	0.0562068	0.0547359	0.0556958	0.0559477	0.0563626	0.0569999	0.0569946	0.0568038	0.0573362	0.0562249	0.0553049	0.0569959	0.0575305	0.0575278	0.0569655	0.057854	0.0582319	0.060291	0.0588411	0.0584096	0.0579018	0.0585754	0.05807	0.0589942	0.0586487
KHAO SAMER	P0.25	0.0689527	0.179189	0.93438	0.0524856	0.0490621	0.0531066	0.0505244	0.0450729	0.0489051	0.0470456	0.0501908	0.0451403	0.0494485	0.0480141	0.0479672	0.0491181	0.0489782	0.0511546	0.0518092	0.0521471	0.0520278	0.0530476	0.0530931	0.0537345	0.0553035	0.0557897	0.0554051	0.0547672	0.0558718	0.0552576	0.0561408	0.0566899	0.0550166	0.056313	0.0558961	0.0570581	0.0563279	0.0570561	0.0574361	0.0581089	0.0577216	0.0576048	0.0590357	0.0595852	0.0592449	0.0592877	0.0583268	0.0586766
KHAO TAH JEUA	P0.25	0.0727967	0.183456	0.94231	0.0523815	0.0484019	0.0517824	0.0496039	0.0500977	0.0491928	0.0474539	0.0491529	0.0472815	0.0471224	0.0477977	0.0496891	0.0458954	0.0494945	0.050843	0.0518218	0.0533386	0.0531588	0.0517535	0.0538985	0.054006	0.0546426	0.0557882	0.0551216	0.056646	0.0543673	0.0578772	0.0543847	0.0561933	0.0567802	0.0565041	0.0554638	0.0568477	0.0570991	0.0570327	0.05749	0.0583425	0.0578891	0.0581058	0.0590666	0.0590918	0.0593352	0.0587196	0.0585028	0.0582883
KHAO TAENG MO	P0.25	0.0729242	0.173111	0.907686	0.0531673	0.0512896	0.0538281	0.0511186	0.0511425	0.0491496	0.0467186	0.0494542	0.0521128	0.0485104	0.0511372	0.0505752	0.0509852	0.0521663	0.0525539	0.0551324	0.0543935	0.0545595	0.0546708	0.0564126	0.0559638	0.0552538	0.0561457	0.0576446	0.056528	0.0564419	0.057425	0.0571814	0.0574687	0.0571843	0.0572855	0.0576667	0.0578948	0.0586501	0.0575831	0.0578321	0.0583378	0.0599741	0.0602132	0.0604083	0.0608764	0.0607914	0.0605705	0.0606512	0.0621043
LEB NOK	P0.25	0.0790087	0.123911	0.5367	0.0517939	0.0501237	0.0546099	0.0504875	0.0478008	0.047096	0.0479523	0.0519432	0.0473777	0.0452901	0.0489754	0.0487461	0.0494851	0.0502532	0.0521327	0.0517321	0.0514194	0.0531936	0.0549401	0.0538748	0.0550198	0.0546884	0.0576134	0.0575608	0.0566181	0.0562427	0.0577023	0.0570651	0.0572241	0.0573151	0.057407	0.0575688	0.0579913	0.0593293	0.0569611	0.0579276	0.0576092	0.0584356	0.0584627	0.0591112	0.0599961	0.0591285	0.0604035	0.0593629	0.0585864
RD19	P0.25	0.0781949	0.123067	0.599139	0.0516812	0.0501163	0.0470705	0.0490757	0.0444859	0.0453901	0.0467989	0.0478815	0.0473926	0.0462957	0.0478036	0.0484638	0.0477568	0.04973	0.0482065	0.0512455	0.0517823	0.0525453	0.0539306	0.0527474	0.0536261	0.0545963	0.0548256	0.0551645	0.053992	0.0560414	0.0557336	0.0569772	0.0565378	0.0567837	0.0564969	0.0563323	0.0578495	0.0569199	0.0582053	0.0565842	0.0578223	0.058556	0.0586056	0.0582904	0.0586693	0.0589988	0.0580969	0.0588148	0.0580786
RD17	P0.25	0.0743139	0.0890333	0.53806	0.0472399	0.0499867	0.0488537	0.0474001	0.0456256	0.0471503	0.0427175	0.0445669	0.044699	0.0469346	0.045942	0.0466201	0.0470891	0.0467677	0.0462813	0.0497921	0.047408	0.0495616	0.0489295	0.0487503	0.0505261	0.0498011	0.0507934	0.0504563	0.0500883	0.0525141	0.0506599	0.0510982	0.0516891	0.0522314	0.0510388	0.0507992	0.0509414	0.0511522	0.0502418	0.0508283	0.0506718	0.051707	0.0523276	0.0513246	0.0519907	0.0509641	0.0508157	0.0518176	0.0514036
GAM FEUANG	P0.25	0.0692126	0.211925	1.26915	0.0592187	0.0513487	0.0531084	0.0535594	0.05155	0.052894	0.0503715	0.0481976	0.0491923	0.0503399	0.0514431	0.0518796	0.0532656	0.0511896	0.0496022	0.0529987	0.0548899	0.0520006	0.0537195	0.0536712	0.0531713	0.0536494	0.0559517	0.0539259	0.0536923	0.0526085	0.0537704	0.0534943	0.054361	0.0541448	0.0544571	0.0543701	0.05493	0.0526179	0.0550145	0.0561466	0.05531	0.0555058	0.0574087	0.0567299	0.0564458	0.0563014	0.0559394	0.0556439	0.0566621
RD10	P0.25	0.0706024	0.157771	0.816034	0.0507296	0.0501795	0.046861	0.0504198	0.0505535	0.0483186	0.0462451	0.0480044	0.0487623	0.0480887	0.045772	0.0478462	0.0481782	0.0506817	0.049028	0.0509774	0.0499434	0.0511532	0.0513855	0.0530055	0.055507	0.055392	0.0542499	0.0558294	0.0543694	0.0546645	0.0547651	0.055719	0.0548679	0.0555222	0.0572014	0.0562458	0.0558002	0.0554265	0.0569823	0.0570067	0.056565	0.0570899	0.0579238	0.0576598	0.0579536	0.05764	0.0574266	0.056847	0.0561284
RD21	P0.25	0.0814924	0.118933	0.733488	0.052548	0.0502345	0.045896	0.0513356	0.0483956	0.0456153	0.0472542	0.0484863	0.0459083	0.0464166	0.0490629	0.0463057	0.0473106	0.0501542	0.0515623	0.0503179	0.0530547	0.0518445	0.053271	0.0540826	0.0545686	0.0543677	0.055173	0.0547165	0.0553925	0.0553578	0.0556208	0.0567437	0.0560914	0.0545264	0.0556766	0.0549252	0.0574373	0.0559706	0.0566615	0.0566321	0.0568295	0.0564321	0.0558344	0.0561889	0.0564981	0.0568316	0.0559087	0.0561833	0.0558887
RD25	P0.25	0.0790819	0.117633	0.560297	0.0532629	0.0531569	0.0489605	0.0515458	0.0466637	0.0490388	0.0511649	0.0529052	0.0524979	0.0509224	0.0518932	0.0491288	0.0520819	0.0520462	0.0522675	0.0539645	0.0535868	0.0564159	0.0551064	0.0553937	0.0561112	0.0558725	0.0562739	0.055467	0.0559239	0.0562385	0.0568588	0.0564646	0.0570089	0.0557664	0.0547686	0.055354	0.0553321	0.0555458	0.056634	0.055982	0.0574101	0.056728	0.0568221	0.0577336	0.0568057	0.0565637	0.0572265	0.0569754	0.0565164
JAMPAH TAWNG	P0.25	0.0658158	0.1197	0.674704	0.0521362	0.0493294	0.0493125	0.0526777	0.0505492	0.0480293	0.0515329	0.0504382	0.0514227	0.0506921	0.0518096	0.0500872	0.0532461	0.051006	0.0521739	0.052711	0.0529451	0.0527553	0.0545048	0.0553964	0.0532931	0.05497	0.0538104	0.0552452	0.0544012	0.0542487	0.05367	0.0545159	0.053926	0.0550896	0.0553678	0.0556375	0.0538493	0.0568771	0.0549532	0.0550657	0.055864	0.0562903	0.0575645	0.0569918	0.0576129	0.0569927	0.0572321	0.0564813	0.0576192
LAM YAI	P0.25	0.064214	0.186467	0.994693	0.0501267	0.0489903	0.0486378	0.0505243	0.0498439	0.0480109	0.0436464	0.0475043	0.0496382	0.049242	0.0454057	0.0490941	0.0476682	0.0504889	0.0514904	0.0503411	0.049547	0.0509799	0.0533442	0.0515608	0.052506	0.0538107	0.0542534	0.0540929	0.053279	0.0557945	0.0555362	0.0556891	0.0553747	0.0561482	0.0559863	0.0573199	0.0563893	0.0553799	0.0558003	0.0575239	0.0582901	0.0570442	0.057789	0.0584173	0.0579615	0.05693	0.0580484	0.0579178	0.0586335
TAH JEUA	P0.25	0.0780117	0.178389	0.766237	0.0551263	0.0571149	0.059663	0.0556342	0.0512981	0.0533053	0.0553685	0.0527084	0.0532025	0.0526023	0.0532246	0.0534584	0.0526977	0.0553222	0.0570992	0.0555582	0.0598306	0.0566711	0.059356	0.0579742	0.0599615	0.0599868	0.0598758	0.0591058	0.0595637	0.060085	0.060657	0.060318	0.0599765	0.0600119	0.0611002	0.0591372	0.0602084	0.0599173	0.0614623	0.0613135	0.0626479	0.0631101	0.0629082	0.063143	0.0632585	0.0631609	0.0632701	0.0633727	0.0633537
LEUANG KWAI LAH	P0.25	0.0573016	0.270189	1.39754	0.0488638	0.0524674	0.0499059	0.0475147	0.055003	0.0531	0.0506365	0.0504998	0.0476361	0.0477598	0.0496341	0.0518783	0.0520667	0.0524981	0.0563059	0.0529705	0.0567262	0.0546173	0.0565097	0.0559727	0.0560383	0.056493	0.0568085	0.057845	0.0569222	0.0596658	0.0589539	0.0575517	0.0581594	0.0584699	0.0561802	0.0594552	0.0590355	0.0581709	0.0590642	0.0594947	0.0594003	0.0591485	0.0601685	0.0610532	0.0610711	0.0609611	0.0623244	0.0606691	0.0608924
SETTI	P0.25	0.0707757	0.158314	1.05479	0.0500993	0.0494912	0.0504362	0.049971	0.0483094	0.0462044	0.0473573	0.048578	0.0474201	0.0496016	0.0522206	0.0501881	0.0530507	0.0499137	0.0535386	0.0548771	0.05376	0.0560155	0.0551261	0.054788	0.0563834	0.0574959	0.0562507	0.0551632	0.0553127	0.0558104	0.0548166	0.0537321	0.056202	0.055509	0.0551654	0.055527	0.0565458	0.0564548	0.0564095	0.0567326	0.0573325	0.057972	0.0574175	0.0587114	0.0582042	0.0581916	0.0586916	0.0575309	0.0581751
LAI MAHK	P0.25	0.0702137	0.179789	1.11429	0.0510072	0.0554441	0.0535935	0.0504744	0.0499064	0.0463213	0.050378	0.0483803	0.0492518	0.0519555	0.0476537	0.0530142	0.0519798	0.0523171	0.0542806	0.0538483	0.0552152	0.0527083	0.0528987	0.0553147	0.0542495	0.0562376	0.0563672	0.0566523	0.0569695	0.0565092	0.0572071	0.0569546	0.0572079	0.0566564	0.0573916	0.0567328	0.0577988	0.0579831	0.0586671	0.0593565	0.0594366	0.0592738	0.0590211	0.0596551	0.0599145	0.0596947	0.0605894	0.0599707	0.0608363
KAN NAH	P0.25	0.0774397	0.159022	0.703005	0.0566595	0.0551646	0.0506853	0.0543933	0.0477491	0.0524177	0.0493073	0.0517395	0.0499026	0.0503643	0.0511876	0.0519951	0.0517826	0.0531443	0.0522319	0.0555361	0.0549263	0.0571038	0.0543743	0.0568892	0.0556119	0.0586399	0.0582046	0.0586819	0.0585341	0.0572101	0.0587148	0.059224	0.0602341	0.0601199	0.0591529	0.0591987	0.0594151	0.0604548	0.0603726	0.0596899	0.0618216	0.0618902	0.0614871	0.0627274	0.0622259	0.0630895	0.0627899	0.0623074	0.0615372
LEUANG TIA	P0.25	0.0642128	0.154675	0.862087	0.0521745	0.0514976	0.0512147	0.0481058	0.0467244	0.0486882	0.0456981	0.0487842	0.0496274	0.0498509	0.0500092	0.0500978	0.0488607	0.0513354	0.0503867	0.0497403	0.0524222	0.053036	0.0526441	0.0547104	0.0534361	0.0555361	0.054732	0.0559958	0.0562554	0.0541451	0.0569044	0.0557694	0.0556911	0.0567418	0.0565352	0.0558471	0.0565529	0.0570026	0.0560758	0.0566801	0.0575376	0.0563361	0.0573466	0.0573182	0.0583721	0.0586037	0.0595377	0.0572952	0.0579207
LEUANG GAEW	P0.25	0.0687606	0.164111	0.962593	0.0529263	0.0507292	0.0491485	0.0491209	0.0458967	0.0522451	0.043976	0.0453976	0.0423382	0.0472922	0.0473268	0.0471246	0.0493669	0.0498809	0.0481024	0.0513806	0.0487472	0.0502109	0.0528972	0.0507532	0.0529723	0.0524437	0.0535594	0.0519859	0.0514858	0.0528145	0.0539388	0.0534182	0.0525052	0.0523048	0.0538802	0.0533001	0.0529221	0.053738	0.0539452	0.054063	0.0542175	0.0542952	0.0551403	0.0552893	0.0548144	0.0542442	0.0552638	0.0555604	0.0545281
LAI MAHK	P0.25	0.0700578	0.161011	0.81661	0.0550342	0.0578214	0.0543317	0.0558343	0.0544546	0.0521203	0.0523421	0.0550112	0.0533782	0.0561098	0.0522655	0.0533308	0.0547416	0.0553025	0.0564737	0.0575258	0.056223	0.0577383	0.059687	0.0576418	0.0576101	0.0587706	0.0588951	0.0582966	0.0576119	0.0585707	0.0590371	0.0587899	0.0576911	0.057609	0.0573337	0.0576698	0.0581274	0.059486	0.0591564	0.0596731	0.0613259	0.0599335	0.0606644	0.0615057	0.0622268	0.0608765	0.0623778	0.0616584	0.0608298
RD27	P0.25	0.0635867	0.138544	0.775677	0.0518309	0.0534687	0.0563606	0.0485416	0.0531533	0.0530879	0.0522514	0.0497917	0.0516252	0.0504372	0.0528668	0.0522482	0.0518328	0.0524412	0.0549482	0.053691	0.055385	0.0559239	0.0567144	0.0563103	0.0582768	0.0581207	0.0582365	0.0578192	0.0593952	0.0588292	0.0590112	0.0583417	0.0589292	0.0588452	0.0587071	0.0587318	0.058932	0.0600735	0.0600689	0.0613074	0.0617208	0.062181	0.0616156	0.0637294	0.0620696	0.062862	0.0629612	0.0627195	0.0624591
LEUANG KWAI LAH	P0.25	0.0689458	0.170389	0.908356	0.0499904	0.0495642	0.0516945	0.0537475	0.0551065	0.0526242	0.0526837	0.0508149	0.0524738	0.055057	0.0539819	0.0545328	0.0568628	0.0593073	0.0571455	0.057802	0.0588906	0.0593936	0.0620491	0.0629378	0.0619326	0.0623638	0.062438	0.0640353	0.0632368	0.0623189	0.0634781	0.0622031	0.0649191	0.0628976	0.0639094	0.0646663	0.0644609	0.0645837	0.0670711	0.0665352	0.06595	0.0685136	0.0693386	0.068621	0.0692199	0.0689462	0.0694187	0.0708882	0.0699746
SAHM RUANG	P0.25	0.0751428	0.163467	0.776358	0.0488699	0.0512028	0.0488013	0.0519706	0.0426073	0.0467078	0.0472026	0.0486032	0.0438779	0.0447825	0.0476744	0.0447684	0.0469072	0.0473577	0.0499	0.05051	0.0491582	0.0505125	0.0526897	0.0519047	0.0514138	0.0522515	0.0552414	0.0565263	0.0552987	0.0573126	0.0570975	0.0576438	0.0551684	0.057705	0.0580112	0.058041	0.0590031	0.0573045	0.0588746	0.0592939	0.0581074	0.0603174	0.0600168	0.0601981	0.0603908	0.0603975	0.0619528	0.0606397	0.0602725
LEUANG PLAH GIM	P0.25	0.0790444	0.160875	0.718258	0.0595445	0.0561753	0.0534161	0.0555324	0.0513403	0.0532336	0.0543107	0.0553639	0.0520159	0.0554595	0.0567887	0.0522957	0.0570587	0.0553139	0.0552935	0.0570234	0.0558216	0.0543671	0.0574363	0.0568717	0.0562137	0.0575754	0.0565214	0.0579471	0.0582061	0.0560952	0.0578294	0.0555836	0.057522	0.0575915	0.0564589	0.0577783	0.0564354	0.0572734	0.0565831	0.0584628	0.0587409	0.0583839	0.059537	0.0585696	0.0590962	0.0587898	0.0593398	0.060546	0.0599177
LEUANG HUAN	P0.25	0.0590163	0.175989	1.04999	0.0509316	0.0503806	0.0511829	0.0546772	0.0546127	0.0517549	0.0545524	0.0491889	0.0505937	0.0519305	0.0509288	0.0527824	0.053801	0.0529912	0.0544374	0.0542378	0.0562333	0.0547791	0.0562393	0.0558975	0.057342	0.0573507	0.0561949	0.0575475	0.0572299	0.0575204	0.0579348	0.0567055	0.057051	0.0553291	0.0559417	0.0568889	0.0578579	0.056852	0.0569539	0.0580698	0.0576946	0.0583456	0.0601698	0.0603305	0.0593894	0.0594549	0.0582644	0.0602794	0.0596031
GWIAN HAK	P0.25	0.0664232	0.176611	0.910911	0.0477048	0.0467421	0.0522792	0.0466487	0.0461321	0.0472916	0.0481409	0.0505552	0.0470224	0.0489778	0.0472391	0.0478043	0.0483277	0.0466745	0.0495267	0.0495975	0.0493364	0.0503888	0.051259	0.0504047	0.0510666	0.0529704	0.052979	0.0534638	0.0534801	0.0538735	0.0537482	0.0536963	0.0521046	0.0531892	0.0524705	0.0533387	0.0542275	0.0556057	0.0548346	0.0545349	0.0548685	0.05561	0.0554008	0.0556998	0.0561024	0.0561314	0.0571214	0.0566765	0.0551127
GWIAN HAK	P0.25	0.0770289	0.215322	1.00677	0.0557159	0.055097	0.0499314	0.0476382	0.0527926	0.0510008	0.0514254	0.0535158	0.0489004	0.0504427	0.0537752	0.0524336	0.054526	0.056463	0.0543197	0.055063	0.0569198	0.0570302	0.0572516	0.0581637	0.0591755	0.0600921	0.0614056	0.0590899	0.0602973	0.0612701	0.0613707	0.0597424	0.0605078	0.0600577	0.0605573	0.061045	0.0622173	0.0613659	0.0621863	0.0616817	0.0633553	0.0634191	0.063183	0.0633793	0.0637077	0.063946	0.0643474	0.0646805	0.0643371
KHAO PUANG	P0.25	0.057091	0.153989	0.984275	0.0549061	0.058486	0.057056	0.0544886	0.0527663	0.0527519	0.0498859	0.0536857	0.0502833	0.0522482	0.0523925	0.0498315	0.0554744	0.053101	0.0519518	0.0551557	0.05485	0.0575116	0.058484	0.0552095	0.0577119	0.0578656	0.0583331	0.0582831	0.0576217	0.0606733	0.0589281	0.0593785	0.0609197	0.0611093	0.0606451	0.0606931	0.0607611	0.0621324	0.0614472	0.0618648	0.0623713	0.063759	0.0638172	0.0642818	0.063801	0.0640273	0.0646099	0.0647462	0.0644041
CHAW PLI KHAO	P0.25	0.0636845	0.1725	0.970886	0.0561778	0.056402	0.050019	0.0546833	0.0516062	0.048016	0.0485459	0.0503161	0.051905	0.0509246	0.0520334	0.0510015	0.0532435	0.0539937	0.0520552	0.0538264	0.0572093	0.0562713	0.0557726	0.0577327	0.0570679	0.0575083	0.0570988	0.0580046	0.0564131	0.056647	0.0573826	0.0576909	0.0550519	0.0570823	0.0571408	0.0575593	0.0570707	0.0576178	0.0583504	0.0587713	0.0579235	0.0599821	0.0595376	0.0591511	0.0607803	0.0599069	0.0594603	0.0595629	0.0601268
PUANG NAHK	P0.25	0.08564	0.175388	0.748793	0.0525063	0.0510043	0.0492266	0.0480681	0.0492775	0.0503419	0.0441352	0.0481134	0.0472139	0.0505507	0.048744	0.0482154	0.0481584	0.0486872	0.0514057	0.0502395	0.0500992	0.0529448	0.0527632	0.0524454	0.0535407	0.0533513	0.055984	0.0525604	0.0546761	0.0543152	0.0554098	0.0522938	0.0556135	0.0543943	0.0546966	0.0540278	0.0544517	0.054344	0.0551787	0.0550208	0.0554386	0.0562414	0.0555081	0.0547533	0.0550014	0.0563143	0.0555018	0.0559648	0.0552798
KHAO TAH CHEUA	P0.25	0.0662459	0.169044	0.864611	0.0548978	0.0518793	0.0521219	0.0540348	0.0535128	0.0488458	0.0507972	0.053651	0.0501325	0.0496477	0.0521027	0.0514451	0.0511178	0.0537145	0.052769	0.0541214	0.0543914	0.0564945	0.0564399	0.0565388	0.0578519	0.0593222	0.0569489	0.0579088	0.0577006	0.0592782	0.0578099	0.0578203	0.0575243	0.0584137	0.0570191	0.0580447	0.0579485	0.0590708	0.0580258	0.0591464	0.0589568	0.0595198	0.0605943	0.0598977	0.0595368	0.0599507	0.059543	0.0606133	0.0604092
LEUANG BAI LOD	P0.25	0.0690171	0.1483	1.08655	0.0518932	0.0498106	0.0501861	0.0509545	0.0467088	0.0475507	0.048193	0.0508162	0.0485463	0.047641	0.0505446	0.0515027	0.0522973	0.052722	0.0530807	0.0544122	0.0544352	0.0534423	0.0516998	0.0541173	0.0526961	0.0546276	0.0553788	0.0557954	0.0554936	0.0553921	0.0553646	0.0557835	0.0556234	0.0549579	0.0548435	0.0561565	0.0565392	0.0555978	0.056324	0.054802	0.0571855	0.0568546	0.0572301	0.0581436	0.0578506	0.0586528	0.0582317	0.0579439	0.057997
LEUANG BAI JAEK	P0.25	0.0751485	0.150122	0.769079	0.0512591	0.0481339	0.050801	0.0537672	0.0480647	0.0516467	0.0523867	0.0488291	0.0508165	0.0510461	0.0490781	0.0474623	0.0509846	0.0505374	0.052917	0.0510746	0.0547765	0.0539607	0.0546778	0.0546485	0.0539877	0.0546528	0.0548537	0.0545337	0.0557743	0.0556099	0.056601	0.0560678	0.057223	0.0576658	0.057779	0.0557731	0.056303	0.0564658	0.0573706	0.0571363	0.0578362	0.0577578	0.0584236	0.0577747	0.058045	0.0580574	0.0588111	0.0581609	0.0581915
NAM SAGUI 19	P0.25	0.0791454	0.134422	0.703088	0.0456114	0.0483488	0.0509289	0.0480316	0.0450986	0.047567	0.0459411	0.0447301	0.0464956	0.0449672	0.0479177	0.0492119	0.04816	0.0495382	0.0512335	0.0503298	0.051563	0.0493811	0.0518732	0.0523873	0.052564	0.0536113	0.0534764	0.0540302	0.0557169	0.0532581	0.0541163	0.0544277	0.0544319	0.0544781	0.0533845	0.0530451	0.0551859	0.0553678	0.0554235	0.0559368	0.0561279	0.0561298	0.05715	0.0554821	0.056925	0.0571196	0.0572746	0.0579829	0.0574742
HANTRA 60	P0.25	0.0678358	0.133656	0.656635	0.0506926	0.0555962	0.0521107	0.0505649	0.0529876	0.0470489	0.0525571	0.0508591	0.0508345	0.0496803	0.049467	0.0498671	0.0519208	0.0519861	0.0509059	0.0512079	0.0518127	0.0539276	0.0534947	0.0528731	0.0545462	0.0542796	0.0560276	0.053795	0.0537568	0.055633	0.0547883	0.0536256	0.0543638	0.055253	0.0552561	0.055205	0.057548	0.0544943	0.0550062	0.0563022	0.0552209	0.0561159	0.055655	0.0567338	0.0568848	0.0551381	0.0567009	0.0568201	0.0561892
CHUMPAE 60	P0.25	0.0670182	0.150256	0.801972	0.0562698	0.0544836	0.0520463	0.0517149	0.0463251	0.0519838	0.0494409	0.0518416	0.0493051	0.0520848	0.0505354	0.0543188	0.0518192	0.05323	0.0524263	0.0555321	0.0564528	0.057169	0.0567637	0.058229	0.0587123	0.0565409	0.0597433	0.0565667	0.0578555	0.0583604	0.0580316	0.057055	0.058198	0.0586054	0.0575269	0.0568334	0.0594093	0.0590113	0.058624	0.0597722	0.0591676	0.059467	0.0596234	0.0606954	0.0602788	0.060121	0.0608312	0.0607777	0.06141
PATHUM THANI 60	P0.25	0.0672776	0.123144	0.740946	0.0556731	0.0535533	0.0536557	0.0525858	0.0540718	0.0521295	0.0504127	0.0501716	0.0509792	0.0517478	0.0539675	0.053397	0.05573	0.0531458	0.0550295	0.0552658	0.0556921	0.053234	0.0569409	0.0571058	0.0572805	0.0554316	0.0562874	0.0563445	0.0582581	0.0579482	0.0582361	0.0577981	0.056425	0.0575951	0.0576617	0.058033	0.0575826	0.0573647	0.0581363	0.0582494	0.0597337	0.0587175	0.0597401	0.0613331	0.0607831	0.0615146	0.0602646	0.0602313	0.0608169
CHAI NAT 1	P0.25	0.0745475	0.124029	0.670227	0.0515026	0.0563823	0.0543128	0.0482631	0.0539474	0.0514892	0.0526768	0.0539366	0.0531301	0.0524007	0.0529054	0.0535086	0.0537217	0.0560203	0.0558619	0.053425	0.055832	0.057183	0.0574783	0.0575834	0.0582863	0.0580121	0.0564982	0.0562832	0.0578899	0.0580952	0.057652	0.058038	0.0581279	0.057653	0.0582672	0.0592728	0.0581206	0.0595605	0.0583648	0.058438	0.0598045	0.0605576	0.0603853	0.0601455	0.0609753	0.060548	0.0610027	0.0606764	0.0606567
NIAW DAM LAI	P0.25	0.0664244	0.182422	0.953871	0.0488815	0.0478918	0.0460806	0.0467189	0.0444513	0.0458563	0.0438586	0.046706	0.0447819	0.0459871	0.0455132	0.0464362	0.0477473	0.0489708	0.0478099	0.0515237	0.0493921	0.0512205	0.0508403	0.0513112	0.0540876	0.0520098	0.051457	0.0543942	0.0514131	0.0534844	0.052809	0.0531526	0.0533027	0.0536932	0.0544219	0.0533717	0.0545009	0.0535277	0.0549456	0.0536758	0.0538947	0.0555945	0.0549621	0.0549313	0.056074	0.0552022	0.0558309	0.0556289	0.0557302
PAWNG AEW	P0.25	0.0667976	0.149633	0.991771	0.0499096	0.0495183	0.0489256	0.0500622	0.0505189	0.0474046	0.0509529	0.0468409	0.0487749	0.0478365	0.0516143	0.0489024	0.0492765	0.0489742	0.0509217	0.0494724	0.0487983	0.050505	0.0496961	0.0491392	0.0510964	0.0520201	0.052646	0.0532549	0.0515979	0.0515502	0.0526086	0.0521329	0.0506166	0.0528024	0.0523412	0.0511585	0.0524031	0.0526555	0.0529504	0.0515428	0.0522903	0.0530217	0.0525954	0.0531825	0.0538214	0.0533849	0.0533966	0.053334	0.0528519
LAO TAEK	P0.25	0.0695718	0.197522	1.02133	0.0555643	0.0526094	0.0541233	0.0570073	0.0538082	0.0540329	0.0535217	0.0531102	0.0508898	0.0556916	0.0516996	0.0528427	0.0515022	0.0537421	0.0522333	0.0543747	0.0532895	0.0542377	0.0556972	0.0554783	0.0543313	0.057173	0.0575895	0.0550053	0.0559903	0.0576362	0.0582507	0.0574895	0.0569302	0.0566209	0.0578637	0.0567981	0.058249	0.0575085	0.0574405	0.0581057	0.059562	0.0577716	0.0585438	0.0588353	0.0590777	0.0582654	0.0587982	0.0581508	0.0584475
LOOK DAENG PATTANI	P0.25	0.0754896	0.151944	0.68642	0.0497283	0.0523115	0.0528246	0.0466418	0.0471532	0.0500245	0.0474406	0.0479111	0.0497873	0.0500024	0.0481498	0.0481848	0.0497532	0.0480113	0.0498557	0.0507102	0.0514427	0.0495337	0.0513645	0.0516405	0.0517253	0.051867	0.0513707	0.0528982	0.0508485	0.0507742	0.0505666	0.0511082	0.0513721	0.0511691	0.0501325	0.0504044	0.0514839	0.050932	0.0518936	0.0530472	0.0527629	0.0534107	0.0525228	0.053234	0.0528472	0.0538585	0.0539813	0.0531065	0.0531697
CHIANG PHATTHALUNG	P0.25	0.067678	0.107286	0.838815	0.0539835	0.0469282	0.0436157	0.0504801	0.04788	0.0490611	0.048565	0.0518522	0.047472	0.0462246	0.0458959	0.0485095	0.0484141	0.0481426	0.049975	0.0505939	0.0485583	0.0488132	0.0502061	0.0502612	0.0506884	0.0514378	0.0515937	0.0508615	0.0524182	0.0504642	0.050174	0.0505602	0.050263	0.0499987	0.0507519	0.0501927	0.0506126	0.0505576	0.0524774	0.050931	0.0512489	0.0517518	0.0515204	0.0527069	0.0519601	0.0525867	0.0510522	0.0516841	0.0515344
SOON	P0.25	0.082892	0.207971	0.92917	0.0483982	0.0481751	0.0532735	0.0504588	0.0464335	0.0518427	0.0483067	0.0523267	0.0508796	0.0504784	0.0514764	0.0483989	0.0509623	0.0522349	0.0524779	0.0547926	0.054371	0.052875	0.0538022	0.0534103	0.0564684	0.0563198	0.0575987	0.055683	0.0571388	0.0581174	0.0573675	0.0572046	0.056349	0.0586175	0.0580295	0.0572649	0.0577998	0.0569989	0.0564547	0.0583275	0.0587121	0.0591633	0.0593672	0.0592739	0.0584978	0.0588592	0.0594303	0.059057	0.0586594
GAEN JAN	P0.25	0.0836391	0.158756	0.692607	0.0559633	0.054044	0.0538062	0.0538549	0.049067	0.0532398	0.0474643	0.0461919	0.0506113	0.0492451	0.0494355	0.0476247	0.0493992	0.050828	0.0490178	0.0503666	0.0537612	0.051064	0.0541189	0.0524917	0.0530185	0.0542037	0.0529251	0.0543902	0.0533645	0.0545907	0.0549894	0.0526745	0.0534389	0.0536405	0.053362	0.0546885	0.054684	0.0536161	0.0537195	0.0556365	0.0550695	0.054956	0.055846	0.0564221	0.0562531	0.0563564	0.056321	0.0554748	0.0564068
LOOK DAENG PATTANI	P0.25	0.0566419	0.1407	0.838846	0.0516034	0.047578	0.0481697	0.0462752	0.0456125	0.0476872	0.0470345	0.0506909	0.0493823	0.0475703	0.0449645	0.0509509	0.0477888	0.0497643	0.0494003	0.0497806	0.0513503	0.0485727	0.0512194	0.0552903	0.0527118	0.0545293	0.0536791	0.0548358	0.0548968	0.053843	0.0550305	0.0542276	0.0531923	0.0534907	0.0548435	0.0537322	0.0546016	0.0552556	0.055617	0.0560552	0.0561538	0.0571253	0.0572984	0.0577012	0.0565154	0.0577009	0.057891	0.0575774	0.0587101
NIAW PRAE 1	P0.25	0.071296	0.169133	1.0562	0.0563646	0.0530944	0.0544091	0.0528668	0.0466076	0.0471602	0.0482391	0.0497805	0.0491499	0.0510042	0.0500466	0.0494726	0.0500927	0.0495273	0.0523879	0.0516278	0.0515675	0.051691	0.0511003	0.0531986	0.0535812	0.0520955	0.0554963	0.0547883	0.0550016	0.0548536	0.0547602	0.0545542	0.0545075	0.0549055	0.0551559	0.0553649	0.0556153	0.0559111	0.0555198	0.0556568	0.055152	0.0563262	0.0563351	0.0563513	0.0558261	0.0573038	0.0559716	0.0554955	0.0560794
PRACHIN BURI 1	P0.25	0.0732886	0.164311	0.809767	0.0564907	0.0498447	0.0584123	0.05023	0.0540127	0.0513775	0.0515108	0.0512956	0.0493952	0.0494777	0.0522026	0.0522496	0.0513609	0.0535803	0.054134	0.0527613	0.0552388	0.0532075	0.0540966	0.0542647	0.0550057	0.0540312	0.0540926	0.0537598	0.0568104	0.0563127	0.0560249	0.0546299	0.0545906	0.0550437	0.0553562	0.0553456	0.0552745	0.0558953	0.0555415	0.0573147	0.0569477	0.0572264	0.0574266	0.057632	0.0561744	0.0570025	0.0587595	0.0577765	0.0575881
RD31	P0.25	0.0823371	0.0995	0.475812	0.0511005	0.0469121	0.0480962	0.0477361	0.0471861	0.0428022	0.0443481	0.0448404	0.0447291	0.0462325	0.0445646	0.0478829	0.0464116	0.045555	0.0458613	0.0454515	0.0482427	0.0465345	0.0503189	0.0482258	0.0498679	0.0509985	0.0492937	0.0489359	0.0495502	0.0503388	0.0492866	0.0496109	0.0487189	0.0504993	0.0502072	0.0489182	0.0493428	0.0493626	0.049701	0.0511321	0.0502308	0.0503393	0.0522764	0.0520572	0.0508367	0.0509566	0.0506988	0.0503126	0.0505693
KHAO DAWK MALI 105	P0.25	0.0508051	0.130013	0.977294	0.0567981	0.0529527	0.0580526	0.0531149	0.0572623	0.0571016	0.0539084	0.0563295	0.0523074	0.0551594	0.0543378	0.0573301	0.0558211	0.0556225	0.0547481	0.0594079	0.0583458	0.0565519	0.057978	0.0588877	0.0594195	0.059321	0.0608231	0.058146	0.0578971	0.0609215	0.0574781	0.0581253	0.0582629	0.0574315	0.0588776	0.0587492	0.0589472	0.0587254	0.0586329	0.0588147	0.0600866	0.0602856	0.0602273	0.0615225	0.0607494	0.0615421	0.0615329	0.0622981	0.0608321
CSSL11	P0.25	0.074898	0.111078	0.494344	0.0506309	0.0497534	0.0484879	0.0489288	0.0491353	0.0493648	0.0501169	0.0506552	0.0493153	0.0491843	0.0473788	0.0487471	0.046899	0.0522813	0.0509572	0.051386	0.0520216	0.0522228	0.0507163	0.0520481	0.0524755	0.054256	0.0522008	0.0515172	0.0535578	0.0517774	0.0521267	0.0526578	0.052102	0.0522779	0.0532845	0.0526203	0.0524973	0.0522378	0.0526292	0.0529254	0.0534211	0.0530274	0.0544932	0.0546373	0.0546492	0.0537941	0.0538016	0.0548206	0.0543353
UBN	P0.25	0.0641099	0.160756	0.892151	0.0488725	0.0526741	0.0512608	0.0500828	0.0507748	0.0493249	0.0474856	0.0475961	0.0510118	0.0500575	0.0511475	0.0486165	0.048424	0.0526481	0.0526107	0.052148	0.051363	0.0521276	0.0505334	0.0534992	0.0523645	0.0537738	0.055816	0.0518339	0.0549883	0.0544996	0.0540201	0.054527	0.0525242	0.0548942	0.0536304	0.0536056	0.055241	0.0539901	0.0543423	0.0543663	0.0557066	0.0550944	0.0562561	0.0562104	0.0560868	0.056403	0.0555845	0.055605	0.0558195
POKKALI	P0.25	0.0706564	0.236844	1.19673	0.0552948	0.0506909	0.0558452	0.0512833	0.0490159	0.0493269	0.0489852	0.0514076	0.0486662	0.052463	0.0507925	0.0485417	0.0500561	0.0522451	0.0498407	0.0530486	0.0515579	0.0529294	0.0516745	0.0537442	0.05557	0.0561326	0.0563917	0.0552897	0.0574569	0.0578805	0.0570269	0.0585175	0.0581027	0.0579154	0.0584412	0.0594153	0.0605729	0.0590476	0.0609308	0.0598938	0.0605772	0.060969	0.0615357	0.0608876	0.0615266	0.0623052	0.0638475	0.0616501	0.0616265
DAW KHAO	P0.25	0.0924577	0.13752	0.488032	0.0520186	0.0493929	0.0510391	0.0522704	0.052273	0.0506823	0.047815	0.0557875	0.0571242	0.0516147	0.0541187	0.0570623	0.0554949	0.0513694	0.0520593	0.0543472	0.0555275	0.0563582	0.0535413	0.0564352	0.0540558	0.053677	0.0553921	0.0567279	0.0560715	0.0562226	0.0564646	0.0558748	0.0556082	0.0557595	0.0543233	0.0546729	0.0571774	0.0566433	0.0566261	0.0544328	0.0557191	0.0568986	0.0578938	0.0580043	0.0577516	0.0575179	0.0576404	0.0591144	0.0580471
KHAO READ	P0.25	0.0725506	0.1277	0.638855	0.0532975	0.0515675	0.0471728	0.0521886	0.0470885	0.0492386	0.0481332	0.0479786	0.0470749	0.0492076	0.0493096	0.0505366	0.0489349	0.0513247	0.0510673	0.0514001	0.0533013	0.0530938	0.0517833	0.052261	0.0550578	0.0556981	0.0558454	0.0563348	0.0554242	0.0574957	0.0564555	0.0562329	0.0568472	0.0560685	0.0565455	0.0566204	0.0570908	0.0556065	0.0559908	0.0571508	0.0572994	0.0580013	0.0588574	0.0586754	0.0585871	0.0582204	0.0596547	0.0579506	0.0584386
PAWNG AEW	P0.25	0.066724	0.208467	0.992019	0.0488604	0.0467595	0.0491142	0.0510927	0.0467416	0.0515334	0.0472856	0.0503514	0.0506887	0.0496934	0.0500226	0.050269	0.0499818	0.0518619	0.0526685	0.0510257	0.053085	0.0535025	0.0533521	0.0537291	0.0547224	0.0559212	0.0556705	0.0551721	0.054809	0.0571563	0.056547	0.0569359	0.0564179	0.0558993	0.0556841	0.0576065	0.0559352	0.0562694	0.0575512	0.0566788	0.0574531	0.0579665	0.0590325	0.059821	0.0593341	0.0596675	0.0585871	0.0586735	0.058662
LEUANG PRATEW123	P0.25	0.0780224	0.1547	0.711962	0.0556659	0.0554894	0.0534222	0.0512293	0.0518382	0.0502963	0.052004	0.0491649	0.0482487	0.0512528	0.0532564	0.0512411	0.0519905	0.0540846	0.0520139	0.0531938	0.0518581	0.0541924	0.0535536	0.0558292	0.0550291	0.0572243	0.0566195	0.0584085	0.0587325	0.0584192	0.0579916	0.0582156	0.0572441	0.0577327	0.057044	0.0581897	0.0589782	0.0591919	0.0588748	0.0600812	0.0606118	0.060251	0.0599044	0.0610075	0.0614435	0.0612907	0.0623589	0.0606144	0.0617786
LEUANG PRATEW 123-TC171	P0.25	0.0784706	0.164611	0.714677	0.0503676	0.0530767	0.0506098	0.0519973	0.0497332	0.0476401	0.0489239	0.048475	0.0471384	0.0474823	0.0507596	0.0513845	0.0488738	0.0486355	0.0493566	0.0526648	0.0510708	0.050219	0.0518872	0.0523347	0.0549898	0.0532463	0.0537417	0.0552427	0.0551569	0.0536646	0.0528635	0.0546906	0.0537104	0.0546544	0.0542495	0.053712	0.0542597	0.0552687	0.0547571	0.0545276	0.0543607	0.0553822	0.0556718	0.0566748	0.0572857	0.0569179	0.0570724	0.0560988	0.0563882
IR29	P0.25	0.0843495	0.10486	0.400374	0.0479163	0.0521983	0.0544327	0.0495116	0.0503093	0.0509012	0.0500051	0.0488634	0.0504177	0.0501803	0.0513566	0.0512062	0.0511474	0.0515273	0.0526336	0.0495915	0.0512209	0.0527241	0.0541783	0.0526227	0.0559897	0.0556783	0.05419	0.0545287	0.0531614	0.0565571	0.0559552	0.0556313	0.0541502	0.0566063	0.056077	0.0557227	0.0543983	0.056223	0.0559638	0.0560829	0.0564327	0.0568762	0.0576839	0.0578195	0.0568132	0.0581328	0.0583363	0.057043	0.0576454
[truncated: 180 more columns]
